# Supplementary material for: Heterogeneity of a dwarf phenotype in Dutch traditional chicken breeds revealed by genomic analyses
Source: Evol Appl. 2021 Jan 19;14(4):1095–108. doi: 10.1111/eva.13183 (PMC8061282; doi:10.1111/eva.13183)
Supplement: Supplementary file 3 — Table S1‐S6 [file EVA-14-1095-s003.xlsx]

## Sheet: S1
Table S1. The Dutch chicken population breeds and groups.
Breed name(in English)	Abbrev.	Group	Sample Number
Assendelft Fowl	AssFw	1	5
Assendelft Fowl Bantam	AssFwB	1	2
Barnevelder	Barnev	3	8
Barnevelder Bantam	BarnevB	3	3
Brabanter Bantam	BrabB	2	3
Brabanter	Brab	2	7
Kraienkoppe Fowl Bantam	BreFwB	2	3
Kraienkoppe Fowl	BreFw	2	6
Dutch Bantam	DB	1	6
Dutch Fowl Bantam	DFwB	2	2
Dutch Fowl	DFw	2	9
Dutch Owl Bearded Bantam	DOwBdB	2	3
Dutch Owl Bearded	DOwBd	2	5
Dutch Polish Bearded Bantam	DPBdB	2	2
Dutch Polish Bearded	DPBd	2	5
Dutch Polish non Bearded Bantam	DPnBdB	2	2
Dutch Polish non Bearded	DPnBd	2	3
Drenthe Fowl Bantam	DrFwB	1	1
Drenthe Fowl	DrFw	1	1
Eikenburger Bantam	Eikenb	2	4
Frisian Fowl	FriFw	1	6
Frisian Fowl Bantam	FriFwB	1	2
Groninger Mew Bantam	GrMwB	1	4
Groninger Mew	GrMw	1	7
Java Bantam	Jav	2	1
Twentse Fowl	KraiK	3	5
Twentse Fowl Bantam	KraiKFwB	3	3
Lakenvelder Bantam	LakVeB	2	3
Lakenvelder	LakVe	2	6
North Holland Blue Bantam	NHBlB	3	1
North Holland Blue	NHBl	3	1
Schijndelaar Bantam	SchijdB	3	1
Schijndelaar	Schijd	3	1
Welsummer Bantam	WelsumB	3	4
Welsummer	Welsum	3	7
Sebright Golden Bantam	SBgschs	2	1
Sebrigh Sliver Bantam	SBsschs	2	1
Sumatra bantam	Sasch	3	1
Summary			135
Note: two bantams from Sebright breed are denoted with different abbreviated names.

## Sheet: S2
Table S2.The presumed bantam origin of each bantam breed. The highlighted colored blocks are breeds exist in both large normal-sized and bantam form. N.A.=not applicable
Bantam breed	Abbrev.	Breed origin(bantam)	Group	Sample size
Assendelft Fowl Bantam	AssFwB	FriFwB;GrMwB;DFwB	1	2
Dutch Bantam	DB	N.A.	1	6
Drenthe Fowl Bantam	DrFwB	DB and FriFwB	1	1
Frisian Fowl Bantam	FriFwB	DB	1	2
Groninger Mew Bantam	GrMwB	FriFwB and GrMwB	1	4
Brabanter Bantam	BrabB	DPBbB	2	3
Kraienkoppe Fowl Bantam	BreFwB	DOwBdB	2	3
Dutch Fowl Bantam	DFwB	Java and Sebright bantam	2	2
Dutch Owl Bearded Bantam	DOwBdB	Bearded bantam(DPBbB,Antwerps)	2	3
Dutch Polish Bearded Bantam	DPBdB	Java and Sebright bantam	2	2
Dutch Polish non Bearded Bantam	DPnBdB	Java bantam	2	2
Eikenburger Bantam	Eikenb	Sebright bantam	2	4
Java Bantam	Jav	N.A.	2	1
Lakenvelder Bantam	LakVeB	Beard Bantam(Bassette;Antwerps)	2	3
Sebright Golden Bantam	SBgschs	N.A.	2	1
Sebrigh Sliver Bantam	SBsschs	N.A.	2	1
Barnevelder Bantam	BarnevB	Indian fighting bantam;Rhode Island Red bantam; Wyandotte bantam; Langshan bantam; Cochin	3	3
Twentse Fowl Bantam	KraiKFwB	Malay	3	3
North Holland Blue Bantam	NHBlB	WelsumB; Wyandotte bantam; Niederrheiner Bantam	3	1
Schijndelaar Bantam	SchijdB	Sumatra bantam	3	1
Welsummer Bantam	WelsumB	Rhode Island Red bantam; Wyandotte bantam; Cochin ;Brahma; Malay; Langshang;	3	4

## Sheet: S3
Table S3. Significant genes associated with the bantam phenotype. In the columns Group 1,2,3 and meta, the significant gene shared by cluster is shown with "x", ns=not significant.
Chr	Start	End	Gene ID	Gene Symbol	group 1	group 2	group 3	meta	Shared by groups	Bio_type
1	34324330	34428910	ENSGALG00000009875	HMGA2	x	x	ns	x	group1;group2;meta	protein_coding
21	1044071	1242675	ENSGALG00000036728	PRDM16	x	x	ns	x	group1;group2;meta	protein_coding
1	29774813	29833578	ENSGALG00000009556	PRICKLE1	x	ns	ns	x	group1;meta	protein_coding
1	33560543	33701007	ENSGALG00000009825	SRGAP1	x	ns	ns	x	group1;meta	protein_coding
1	33758984	33785156	ENSGALG00000009840	TBK1	x	ns	ns	x	group1;meta	protein_coding
4	46279854	46315572	ENSGALG00000011133	LIN54	x	ns	ns	x	group1;meta	protein_coding
4	53964699	53995130	ENSGALG00000011885	ANXA5	x	ns	ns	x	group1;meta	protein_coding
4	54227745	54309687	ENSGALG00000011963	PRDM5	x	ns	ns	x	group1;meta	protein_coding
4	89880065	90118830	ENSGALG00000016098	EXOC6B	x	ns	ns	x	group1;meta	protein_coding
1	133803259	133830101	ENSGALG00000016760		x	ns	ns	x	group1;meta	protein_coding
1	144281168	144285163	ENSGALG00000016864	METTL21C	x	ns	ns	x	group1;meta	protein_coding
1	171398869	171415010	ENSGALG00000017017	SERPINE3	x	ns	ns	x	group1;meta	protein_coding
1	171417529	171459449	ENSGALG00000017018	INTS6	x	ns	ns	x	group1;meta	protein_coding
1	171476437	171542217	ENSGALG00000017019	WDFY2	x	ns	ns	x	group1;meta	protein_coding
4	46324923	46359132	ENSGALG00000040484	SEC31A	x	ns	ns	x	group1;meta	protein_coding
1	171466502	171476314	ENSGALG00000049809		x	ns	ns	x	group1;meta	lncRNA
1	171305216	171336670	ENSGALG00000052822		x	ns	ns	x	group1;meta	lncRNA
22	1518465	1572139	ENSGALG00000052825	BIN3	x	ns	ns	x	group1;meta	protein_coding
5	13850453	13867499	ENSGALG00000054379	TSPAN32	x	ns	ns	x	group1;meta	protein_coding
1	170697168	170700171	ENSGALG00000017012	KCNRG	ns	x	ns	x	group2;meta	protein_coding
9	15106136	15126619	ENSGALG00000027983		ns	x	ns	x	group2;meta	protein_coding
12	3704691	3710258	ENSGALG00000038192		ns	x	ns	x	group2;meta	lncRNA
12	3703348	3718742	ENSGALG00000046734		ns	x	ns	x	group2;meta	lncRNA
13	3773813	3854240	ENSGALG00000051535		ns	x	ns	x	group2;meta	lncRNA
26	3808445	3837071	ENSGALG00000001968	SYT6	ns	ns	x	x	group3;meta	protein_coding
8	6986150	6991402	ENSGALG00000004341		ns	ns	x	x	group3;meta	protein_coding
4	9540599	9582501	ENSGALG00000007234	CLCN5	ns	ns	x	x	group3;meta	protein_coding
4	9589706	9595509	ENSGALG00000007240	TRAIL-LIKE	ns	ns	x	x	group3;meta	protein_coding
6	28685715	28701120	ENSGALG00000008980	VWA2	ns	ns	x	x	group3;meta	protein_coding
3	12555719	12587558	ENSGALG00000009082	COQ8B	ns	ns	x	x	group3;meta	protein_coding
1	29166774	29412777	ENSGALG00000009530	PDZRN4	ns	ns	x	x	group3;meta	protein_coding
1	35332501	35366120	ENSGALG00000009927	RAP1B	ns	ns	x	x	group3;meta	protein_coding
4	35094094	35205619	ENSGALG00000010371	FAM13A	ns	ns	x	x	group3;meta	protein_coding
4	65185439	65213106	ENSGALG00000013907	KDR	ns	ns	x	x	group3;meta	protein_coding
5	49547542	49621490	ENSGALG00000029996	PPP2R5C	ns	ns	x	x	group3;meta	protein_coding
27	6034509	6040276	ENSGALG00000033683	PHOSPHO1	ns	ns	x	x	group3;meta	protein_coding
33	5164024	5168544	ENSGALG00000043400	BCDIN3D	ns	ns	x	x	group3;meta	protein_coding
1	29271689	29309461	ENSGALG00000046845		ns	ns	x	x	group3;meta	lncRNA
30	1697740	1701045	ENSGALG00000046939		ns	ns	x	x	group3;meta	protein_coding
4	9410036	9419384	ENSGALG00000047072		ns	ns	x	x	group3;meta	protein_coding
4	9672105	9840226	ENSGALG00000049611		ns	ns	x	x	group3;meta	lncRNA
4	9473307	9487077	ENSGALG00000050193		ns	ns	x	x	group3;meta	lncRNA
7	33653416	33672908	ENSGALG00000051136		ns	ns	x	x	group3;meta	lncRNA
21	6596041	6600999	ENSGALG00000053105	RAP1GAP	ns	ns	x	x	group3;meta	protein_coding
1	170897735	170954795	ENSGALG00000053256		ns	ns	x	x	group3;meta	lncRNA
14	3543472	3607171	ENSGALG00000053873		ns	ns	x	x	group3;meta	lncRNA
13	4064273	4194245	ENSGALG00000053961		ns	ns	x	x	group3;meta	protein_coding
21	3830441	3953755	ENSGALG00000002888	CASZ1	x	ns	ns	ns	group1	protein_coding
6	18791954	18809656	ENSGALG00000005975		x	ns	ns	ns	group1	protein_coding
12	19853528	19868566	ENSGALG00000008419	SEC13	x	ns	ns	ns	group1	protein_coding
8	21385883	21389966	ENSGALG00000010226	MUTYH	x	ns	ns	ns	group1	protein_coding
2	38854063	39545916	ENSGALG00000011439	RBMS3	x	ns	ns	ns	group1	protein_coding
7	29785117	30106820	ENSGALG00000012177		x	ns	ns	ns	group1	protein_coding
3	56889501	56916337	ENSGALG00000013993	VNN1	x	ns	ns	ns	group1	protein_coding
4	88865896	88993479	ENSGALG00000016017	SLC4A11	x	ns	ns	ns	group1	protein_coding
1	133860171	133890836	ENSGALG00000016764	EIF5B	x	ns	ns	ns	group1	protein_coding
4	46320491	46324671	ENSGALG00000044141	THAP9	x	ns	ns	ns	group1	protein_coding
31	3434861	3444008	ENSGALG00000044801	CHIR-B5	x	ns	ns	ns	group1	protein_coding
2	39287149	39293818	ENSGALG00000049076		x	ns	ns	ns	group1	lncRNA
8	22884718	22898889	ENSGALG00000049910		x	ns	ns	ns	group1	lncRNA
19	713614	767109	ENSGALG00000001028		ns	ns	x	ns	group3	protein_coding
27	6190823	6194818	ENSGALG00000001276	HOXB9	ns	ns	x	ns	group3	protein_coding
22	2087959	2217683	ENSGALG00000001608	UNC5D	ns	ns	x	ns	group3	protein_coding
12	3912103	4026538	ENSGALG00000004813	IARS	ns	ns	x	ns	group3	protein_coding
12	4897543	4976871	ENSGALG00000004937	VGLL4	ns	ns	x	ns	group3	protein_coding
12	6210165	6279431	ENSGALG00000005120	FBLN2	ns	ns	x	ns	group3	protein_coding
2	1238715	1257265	ENSGALG00000005212	GHRHR	ns	ns	x	ns	group3	protein_coding
20	8379979	8427313	ENSGALG00000005652	DIDO1	ns	ns	x	ns	group3	protein_coding
1	4524285	4616058	ENSGALG00000009279	SFMBT2	ns	ns	x	ns	group3	protein_coding
3	27695074	27760628	ENSGALG00000010043	RBKS	ns	ns	x	ns	group3	protein_coding
2	37462364	37785654	ENSGALG00000011298	RARB	ns	ns	x	ns	group3	protein_coding
3	71405148	71422998	ENSGALG00000015471	CCNC	ns	ns	x	ns	group3	protein_coding
3	82821169	82887349	ENSGALG00000015970	COL9A1	ns	ns	x	ns	group3	protein_coding
1	48037612	48043641	ENSGALG00000028560	OC3	ns	ns	x	ns	group3	protein_coding
2	49268408	49377536	ENSGALG00000031635	VPS41	ns	ns	x	ns	group3	protein_coding
10	1858212	2010750	ENSGALG00000033618	MYO9A	ns	ns	x	ns	group3	protein_coding
33	5216371	5226040	ENSGALG00000034868	KRT7	ns	ns	x	ns	group3	protein_coding
5	446077	478889	ENSGALG00000041253	MYRF	ns	ns	x	ns	group3	protein_coding
13	7462908	7709896	ENSGALG00000041690		ns	ns	x	ns	group3	lncRNA
14	5436664	5454222	ENSGALG00000043693	ALKBH5	ns	ns	x	ns	group3	protein_coding
2	130680375	130713492	ENSGALG00000048524	SHARPIN	ns	ns	x	ns	group3	protein_coding
4	91173719	91216430	ENSGALG00000049119	ZNF638	ns	ns	x	ns	group3	protein_coding
13	7463113	7636931	ENSGALG00000050328		ns	ns	x	ns	group3	lncRNA
25	20565	29413	ENSGALG00000054971	ARHGAP30	ns	ns	x	ns	group3	protein_coding
26	686280	770677	ENSGALG00000000336	PPP1R12B	ns	ns	ns	x	meta	protein_coding
21	1681755	1772379	ENSGALG00000001229	SKI	ns	ns	ns	x	meta	protein_coding
10	3212741	3290778	ENSGALG00000002708	LINGO1	ns	ns	ns	x	meta	protein_coding
8	5858744	5866421	ENSGALG00000003495	ALDH9A1	ns	ns	ns	x	meta	protein_coding
14	2591498	2598184	ENSGALG00000003819		ns	ns	ns	x	meta	protein_coding
8	7112556	7151143	ENSGALG00000004472	ASTN1	ns	ns	ns	x	meta	protein_coding
8	7250615	7378011	ENSGALG00000004500	COP1	ns	ns	ns	x	meta	protein_coding
12	9340653	9350933	ENSGALG00000005696	ABHD6	ns	ns	ns	x	meta	protein_coding
9	3145813	3521172	ENSGALG00000006724		ns	ns	ns	x	meta	protein_coding
4	8277517	8541470	ENSGALG00000006886	DACH2	ns	ns	ns	x	meta	protein_coding
4	9383205	9391216	ENSGALG00000007131		ns	ns	ns	x	meta	protein_coding
2	14057886	14099286	ENSGALG00000007145	ITGB1	ns	ns	ns	x	meta	protein_coding
12	14398620	14690794	ENSGALG00000007431	MAGI1	ns	ns	ns	x	meta	protein_coding
9	15291664	15353104	ENSGALG00000007664	PSMD1	ns	ns	ns	x	meta	protein_coding
4	16845799	17180206	ENSGALG00000008888	IL1RAPL2	ns	ns	ns	x	meta	protein_coding
1	23609312	23654509	ENSGALG00000009029	TSPAN12	ns	ns	ns	x	meta	protein_coding
3	17001496	17013624	ENSGALG00000009169	TRMT6	ns	ns	ns	x	meta	protein_coding
1	33726767	33752020	ENSGALG00000009835	XPOT	ns	ns	ns	x	meta	protein_coding
1	33914416	33962286	ENSGALG00000009859	TBC1D30	ns	ns	ns	x	meta	protein_coding
1	35841859	35931514	ENSGALG00000010042	CNOT2	ns	ns	ns	x	meta	protein_coding
1	35964985	36023189	ENSGALG00000010049	PTPRB	ns	ns	ns	x	meta	protein_coding
2	28965435	29025740	ENSGALG00000010840	SNX13	ns	ns	ns	x	meta	protein_coding
5	45250582	45261925	ENSGALG00000010842	UBR7	ns	ns	ns	x	meta	protein_coding
2	29076224	29386193	ENSGALG00000010854		ns	ns	ns	x	meta	protein_coding
7	23682689	23766446	ENSGALG00000011541	BIN1	ns	ns	ns	x	meta	protein_coding
4	54109012	54173032	ENSGALG00000011961	TNIP3	ns	ns	ns	x	meta	protein_coding
4	76637942	76652266	ENSGALG00000014509	BST1	ns	ns	ns	x	meta	protein_coding
4	76744821	76779005	ENSGALG00000014515	C1QTNF7	ns	ns	ns	x	meta	protein_coding
1	80650200	80694243	ENSGALG00000014970	FSTL1	ns	ns	ns	x	meta	protein_coding
28	3273460	3298759	ENSGALG00000015200	DAZAP1	ns	ns	ns	x	meta	protein_coding
1	107358560	107506805	ENSGALG00000016022	RUNX1	ns	ns	ns	x	meta	protein_coding
4	89176735	89316390	ENSGALG00000016034	ATRN	ns	ns	ns	x	meta	protein_coding
1	121385060	121606919	ENSGALG00000016420	SH3KBP1	ns	ns	ns	x	meta	protein_coding
1	133708781	133728300	ENSGALG00000016755		ns	ns	ns	x	meta	protein_coding
1	156469523	156560260	ENSGALG00000016925	TBC1D4	ns	ns	ns	x	meta	protein_coding
1	168111366	168408299	ENSGALG00000016967	ENOX1	ns	ns	ns	x	meta	protein_coding
1	170065610	170150030	ENSGALG00000016997	RB1	ns	ns	ns	x	meta	protein_coding
1	170597186	170650244	ENSGALG00000017009	KPNA3	ns	ns	ns	x	meta	protein_coding
1	170690519	170696381	ENSGALG00000017011	TRIM13	ns	ns	ns	x	meta	protein_coding
1	171220977	171264767	ENSGALG00000017015	RNASEH2B	ns	ns	ns	x	meta	protein_coding
1	171336927	171374560	ENSGALG00000017016		ns	ns	ns	x	meta	protein_coding
1	171682351	171686451	ENSGALG00000017022	ALG11	ns	ns	ns	x	meta	protein_coding
1	172289679	172427314	ENSGALG00000017036	LHFPL6	ns	ns	ns	x	meta	protein_coding
2	28590281	28597092	ENSGALG00000019651	AGR3	ns	ns	ns	x	meta	protein_coding
1	170591228	170592318	ENSGALG00000022733	ARL11	ns	ns	ns	x	meta	protein_coding
8	5960767	5974556	ENSGALG00000026263		ns	ns	ns	x	meta	protein_coding
4	89848236	89855757	ENSGALG00000030516	EMX1	ns	ns	ns	x	meta	protein_coding
7	26948199	27144911	ENSGALG00000031244	ADCY5	ns	ns	ns	x	meta	protein_coding
1	20464869	20488213	ENSGALG00000032156	TUBGCP6	ns	ns	ns	x	meta	protein_coding
8	5981547	5987489	ENSGALG00000033535	RGS16	ns	ns	ns	x	meta	protein_coding
2	27388794	27720368	ENSGALG00000033561	DGKB	ns	ns	ns	x	meta	protein_coding
22	1592652	1603593	ENSGALG00000033989	SLC39A14	ns	ns	ns	x	meta	protein_coding
18	9342248	9461097	ENSGALG00000034210	RPTOR	ns	ns	ns	x	meta	protein_coding
8	5909183	5933209	ENSGALG00000036931	KLHL20	ns	ns	ns	x	meta	protein_coding
33	6294936	6301279	ENSGALG00000038229	OTUB1	ns	ns	ns	x	meta	protein_coding
8	24306274	24323332	ENSGALG00000038391		ns	ns	ns	x	meta	lncRNA
10	1382052	1406178	ENSGALG00000039164		ns	ns	ns	x	meta	protein_coding
28	3270292	3274542	ENSGALG00000040182		ns	ns	ns	x	meta	protein_coding
8	7158790	7231728	ENSGALG00000040432	PAPPA2	ns	ns	ns	x	meta	protein_coding
7	33308256	33416501	ENSGALG00000040465	ZEB2	ns	ns	ns	x	meta	protein_coding
22	1641150	1647926	ENSGALG00000040807	DMTN	ns	ns	ns	x	meta	protein_coding
8	5989880	5995320	ENSGALG00000042986	RNASEL	ns	ns	ns	x	meta	protein_coding
14	6165344	6318736	ENSGALG00000044187		ns	ns	ns	x	meta	protein_coding
4	10925877	10932243	ENSGALG00000046724	PRRG3	ns	ns	ns	x	meta	protein_coding
26	409740	411173	ENSGALG00000046855		ns	ns	ns	x	meta	lncRNA
6	22945780	22953277	ENSGALG00000046910		ns	ns	ns	x	meta	lncRNA
6	8954808	8968098	ENSGALG00000047826		ns	ns	ns	x	meta	lncRNA
3	61019598	61039538	ENSGALG00000047997		ns	ns	ns	x	meta	lncRNA
1	171562969	171579572	ENSGALG00000048038		ns	ns	ns	x	meta	protein_coding
4	46657991	46660562	ENSGALG00000048142		ns	ns	ns	x	meta	lncRNA
6	4707610	4905438	ENSGALG00000048245		ns	ns	ns	x	meta	lncRNA
1	171087887	171108174	ENSGALG00000048894		ns	ns	ns	x	meta	lncRNA
1	33723881	33726148	ENSGALG00000049865	RPL18A	ns	ns	ns	x	meta	protein_coding
4	46573869	46685725	ENSGALG00000049941		ns	ns	ns	x	meta	lncRNA
1	170793116	170833917	ENSGALG00000050514		ns	ns	ns	x	meta	lncRNA
1	39941570	39961165	ENSGALG00000051132		ns	ns	ns	x	meta	protein_coding
1	170738574	170754009	ENSGALG00000052226		ns	ns	ns	x	meta	lncRNA
21	1625030	1642720	ENSGALG00000052664		ns	ns	ns	x	meta	lncRNA
5	45228033	45262636	ENSGALG00000053428		ns	ns	ns	x	meta	protein_coding
6	10021089	10029590	ENSGALG00000053549	ADAM8	ns	ns	ns	x	meta	protein_coding
6	1424683	1438331	ENSGALG00000053726		ns	ns	ns	x	meta	lncRNA
1	155112824	155114521	ENSGALG00000054730		ns	ns	ns	x	meta	protein_coding
4	68865637	68933834	ENSGALG00000014267	RBM47	ns	x	ns	ns	group 2	protein_coding
3	4273783	4274889	ENSGALG00000033894	MEA1	ns	x	ns	ns	group 2	protein_coding
1	20649179	20822048	ENSGALG00000039861	PLXNB2	ns	x	ns	ns	group 2	protein_coding
9	2867618	3029975	ENSGALG00000040316	GPC1	ns	x	ns	ns	group 2	protein_coding

## Sheet: S4
Table S4. List of significant variants including shared ones and ones uniquely found in one group. The annotation from VEP and result from the meta-analysis is combined in the table.Note:The table shows the predicted effect of variant effect generated by VEP, note that one variant can have multiple impacts on different genes or transcript. Here, only the first reported gene information is shown, …
Existing_SNP	Chr	BP	Ref	Alt	SNPs	Shared by groups	EFF	STR	P	DIR	Consequence	Impact	Gene Symbol	Gene ID	BIOTYPE	Strand
	1	34326548	G	C	1:34326548:G:C	group1;meta	0.4227	0.0271	5.064e-55	+++	intron_variant	MODIFIER	HMGA2	ENSGALG00000009875	protein_coding	1
rs317639783	1	34327207	A	G	1:34327207:A:G	group1;meta	-0.3926	0.0265	9.5e-50	---	intron_variant	MODIFIER	HMGA2	ENSGALG00000009875	protein_coding	1
rs317188107	1	34322536	T	C	1:34322536:T:C	group1;meta	-0.3867	0.0264	1.581e-48	---	upstream_gene_variant	MODIFIER	HMGA2	ENSGALG00000009875	protein_coding	1
rs15230160	1	33783390	A	G	1:33783390:A:G	group1;meta	0.3932	0.0271	1.158e-47	+++	3_prime_UTR_variant	MODIFIER	TBK1	ENSGALG00000009840	protein_coding	1
	22	98259	A	G	22:98259:A:G	group1;meta	-0.721	0.0499	2.067e-47	--+	downstream_gene_variant	MODIFIER		ENSGALG00000038207	protein_coding	-1
rs732144338	1	171304626	G	A	1:171304626:G:A	group1;meta	0.8067	0.0583	1.64e-43	++?	downstream_gene_variant	MODIFIER		ENSGALG00000052822	lncRNA	-1
rs315400323	1	34320508	A	G	1:34320508:A:G	group1;meta	-0.3594	0.0286	3.023e-36	---	upstream_gene_variant	MODIFIER	HMGA2	ENSGALG00000009875	protein_coding	1
rs317488093	1	34320525	T	C	1:34320525:T:C	group1;meta	-0.3515	0.0284	3.486e-35	---	upstream_gene_variant	MODIFIER	HMGA2	ENSGALG00000009875	protein_coding	1
	1	34320944	T	C	1:34320944:T:C	group1;meta	-0.3846	0.0327	5.808e-32	---	upstream_gene_variant	MODIFIER	HMGA2	ENSGALG00000009875	protein_coding	1
rs316629738	1	34320541	A	G	1:34320541:A:G	group1;meta	-0.3254	0.03	2.19e-27	---	upstream_gene_variant	MODIFIER	HMGA2	ENSGALG00000009875	protein_coding	1
rs316652476	5	38441756	C	T	5:38441756:C:T	group1;meta	0.3108	0.0302	6.688e-25	+-+	intergenic_variant	MODIFIER
rs313577868	2	32145107	G	A	2:32145107:G:A	group1;meta	-0.3048	0.0298	1.295e-24	---	intergenic_variant	MODIFIER
rs317777401	5	38444588	A	G	5:38444588:A:G	group1;meta	-0.3305	0.0323	1.396e-24	-+-	intergenic_variant	MODIFIER
rs737111227	5	38438799	G	A	5:38438799:G:A	group1;meta	0.317	0.031	1.699e-24	+-+	intergenic_variant	MODIFIER
	1	33891403	CA	AG	1:33891403:CA:AG	group1;meta	-0.3494	0.0349	1.33e-23	---	downstream_gene_variant	MODIFIER	RASSF3	ENSGALG00000009842	protein_coding	1
rs15230390	1	33891404	A	G	1:33891404:A:G	group1;meta	-0.3494	0.0349	1.33e-23	---	downstream_gene_variant	MODIFIER	RASSF3	ENSGALG00000009842	protein_coding	1
rs1058489589	1	34327187	T	G	1:34327187:T:G	group1;group2;meta	-0.3692	0.038	2.283e-22	---	intron_variant	MODIFIER	HMGA2	ENSGALG00000009875	protein_coding	1
rs317760943	1	33688297	G	A	1:33688297:G:A	group1;meta	-0.3009	0.0315	1.443e-21	---	intron_variant	MODIFIER	SRGAP1	ENSGALG00000009825	protein_coding	1
rs317223132	1	171584250	C	T	1:171584250:C:T	group1;meta	0.4753	0.0498	1.445e-21	+?+	upstream_gene_variant	MODIFIER		ENSGALG00000048038	protein_coding	-1
rs736721187	5	38441215	C	T	5:38441215:C:T	group1;meta	0.2861	0.0304	4.708e-21	+-+	intergenic_variant	MODIFIER
	1	34320690	C	A	1:34320690:C:A	group2;meta	0.3557	0.0386	2.877e-20	+++	upstream_gene_variant	MODIFIER	HMGA2	ENSGALG00000009875	protein_coding	1
rs312591896	5	38440659	T	C	5:38440659:T:C	group1;meta	-0.2801	0.0304	3.122e-20	-++	intergenic_variant	MODIFIER
rs313721485	1	34320741	T	G	1:34320741:T:G	group1;group2;meta	-0.3272	0.0358	5.91e-20	---	upstream_gene_variant	MODIFIER	HMGA2	ENSGALG00000009875	protein_coding	1
rs316960275	1	34320592	C	T	1:34320592:C:T	group1;meta	0.3206	0.0351	6.337e-20	+++	upstream_gene_variant	MODIFIER	HMGA2	ENSGALG00000009875	protein_coding	1
rs13643124	4	9415671	G	A	4:9415671:G:A	group3;meta	-0.3269	0.0358	6.614e-20	+--	intron_variant	MODIFIER		ENSGALG00000047072	protein_coding	1
rs313723493	1	34321852	A	T	1:34321852:A:T	group1;group2;meta	-0.3251	0.0359	1.25e-19	---	upstream_gene_variant	MODIFIER	HMGA2	ENSGALG00000009875	protein_coding	1
rs314325281	5	38445766	G	A	5:38445766:G:A	group1;meta	0.2654	0.0293	1.501e-19	+-+	intergenic_variant	MODIFIER
	1	34318665	G	GAA	1:34318665:G:GAA	meta	-0.3268	0.0391	6.444e-17	---	intergenic_variant	MODIFIER
rs731471504	21	6600839	A	G	21:6600839:A:G	group3;meta	-0.2794	0.0338	1.358e-16	---	downstream_gene_variant	MODIFIER	ALPL	ENSGALG00000023542	protein_coding	-1
rs735861847	21	1179567	CA	C	21:1179567:CA:C	group1;group2;meta	-0.2918	0.0353	1.457e-16	---	intron_variant	MODIFIER	PRDM16	ENSGALG00000036728	protein_coding	-1
rs15230387	1	33891383	T	TC	1:33891383:T:TC	group1;meta	0.2935	0.0356	1.6e-16	+-+	downstream_gene_variant	MODIFIER	RASSF3	ENSGALG00000009842	protein_coding	1
	1	144280244	A	AAACGTAACAGAAC	1:144280244:A:AAACGTAACAGAAC	group1;meta	0.5018	0.0611	2.235e-16	++-	upstream_gene_variant	MODIFIER	METTL21C	ENSGALG00000016864	protein_coding	1
rs313760213	1	170904883	C	T	1:170904883:C:T	group3;meta	0.3103	0.038	3.125e-16	+++	intron_variant&non_coding_transcript_variant	MODIFIER		ENSGALG00000053256	lncRNA	1
rs315951974	1	34330387	C	T	1:34330387:C:T	group2;meta	0.327	0.0401	3.47e-16	+++	intron_variant	MODIFIER	HMGA2	ENSGALG00000009875	protein_coding	1
rs313743759	1	170969009	A	G	1:170969009:A:G	group3;meta	0.2838	0.0353	8.635e-16	+++	intergenic_variant	MODIFIER
rs317738440	1	170969013	T	A	1:170969013:T:A	group3;meta	-0.2838	0.0353	8.635e-16	---	intergenic_variant	MODIFIER
rs316628150	5	49574381	C	T	5:49574381:C:T	group3;meta	0.2781	0.0346	1.004e-15	+++	upstream_gene_variant	MODIFIER	PPP2R5C	ENSGALG00000029996	protein_coding	1
rs313765781	1	170905082	A	G	1:170905082:A:G	group3;meta	-0.3026	0.0379	1.405e-15	---	intron_variant&non_coding_transcript_variant	MODIFIER		ENSGALG00000053256	lncRNA	1
	1	171409986	A	G	1:171409986:A:G	group1;meta	-0.4106	0.0515	1.595e-15	--?	intron_variant	MODIFIER	SERPINE3	ENSGALG00000017017	protein_coding	1
rs740570292	1	34331259	T	G	1:34331259:T:G	meta	-0.3137	0.0395	2.148e-15	---	intron_variant	MODIFIER	HMGA2	ENSGALG00000009875	protein_coding	1
rs1060413271	1	34331145	G	A	1:34331145:G:A	group2;meta	0.319	0.0405	3.154e-15	+++	intron_variant	MODIFIER	HMGA2	ENSGALG00000009875	protein_coding	1
	1	34324401	C	A	1:34324401:C:A	meta	0.3077	0.0391	3.55e-15	+++	missense_variant	MODERATE	HMGA2	ENSGALG00000009875	protein_coding	1
rs793972704	4	89931688	A	T	4:89931688:A:T	group1;meta	-0.2976	0.0379	4.065e-15	--?	intron_variant	MODIFIER	EXOC6B	ENSGALG00000016098	protein_coding	1
rs316317498	1	34322323	C	G	1:34322323:C:G	group1;meta	-0.2787	0.0357	5.786e-15	---	upstream_gene_variant	MODIFIER	HMGA2	ENSGALG00000009875	protein_coding	1
rs734390850	1	34331253	T	C	1:34331253:T:C	meta	-0.3097	0.0398	6.692e-15	---	intron_variant	MODIFIER	HMGA2	ENSGALG00000009875	protein_coding	1
	1	34324113	AT	A	1:34324113:AT:A	meta	0.2989	0.0387	1.074e-14	+++	upstream_gene_variant	MODIFIER	HMGA2	ENSGALG00000009875	protein_coding	1
rs317690490	1	34299018	T	C	1:34299018:T:C	meta	-0.3054	0.0396	1.207e-14	---	intergenic_variant	MODIFIER
rs16359212	4	9417584	G	A	4:9417584:G:A	group3;meta	-0.2545	0.033	1.248e-14	---	intron_variant	MODIFIER		ENSGALG00000047072	protein_coding	1
rs737187847	21	1137334	C	T	21:1137334:C:T	group1;meta	-0.2658	0.0346	1.47e-14	---	intron_variant	MODIFIER	PRDM16	ENSGALG00000036728	protein_coding	-1
	30	1697745	G	A	30:1697745:G:A	group3;meta	0.5477	0.0717	2.259e-14	??+	synonymous_variant	LOW		ENSGALG00000046939	protein_coding	1
	1	34328611	T	TA	1:34328611:T:TA	meta	-0.2943	0.0391	5.235e-14	---	intron_variant	MODIFIER	HMGA2	ENSGALG00000009875	protein_coding	1
rs15563914	4	46330343	G	T	4:46330343:G:T	group1;meta	-0.2507	0.0336	8.551e-14	-+-	intron_variant	MODIFIER	SEC31A	ENSGALG00000040484	protein_coding	1
rs317812778	1	170885376	C	A	1:170885376:C:A	group3;meta	0.3446	0.0463	9.991e-14	+++	intergenic_variant	MODIFIER
	4	9411339	G	C	4:9411339:G:C	group3;meta	-0.2508	0.0337	1.055e-13	+--	intron_variant	MODIFIER		ENSGALG00000047072	protein_coding	1
	22	1548491	G	GGGGC	22:1548491:G:GGGGC	group1;meta	-0.783	0.1054	1.07e-13	-??	intron_variant	MODIFIER	BIN3	ENSGALG00000052825	protein_coding	1
	1	34328089	TT	G	1:34328089:TT:G	meta	0.299	0.0405	1.567e-13	+++	intron_variant	MODIFIER	HMGA2	ENSGALG00000009875	protein_coding	1
rs314356565	21	1155593	T	C	21:1155593:T:C	group1;meta	-0.2627	0.0357	1.775e-13	---	intron_variant	MODIFIER	PRDM16	ENSGALG00000036728	protein_coding	-1
	22	1571803	G	A	22:1571803:G:A	group1;meta	0.4263	0.0582	2.345e-13	++?	downstream_gene_variant	MODIFIER	PPP3CC	ENSGALG00000041413	protein_coding	-1
rs16177546	21	1155621	T	C	21:1155621:T:C	group1;meta	-0.2565	0.035	2.429e-13	---	intron_variant	MODIFIER	PRDM16	ENSGALG00000036728	protein_coding	-1
rs16177547	21	1155624	A	G	21:1155624:A:G	group1;meta	-0.2565	0.035	2.429e-13	---	intron_variant	MODIFIER	PRDM16	ENSGALG00000036728	protein_coding	-1
rs314387784	4	54112244	A	T	4:54112244:A:T	meta	0.3973	0.0549	4.758e-13	+?+	intron_variant	MODIFIER	TNIP3	ENSGALG00000011961	protein_coding	1
rs312814951	1	170969850	T	A	1:170969850:T:A	meta	-0.2574	0.0358	6.904e-13	---	intergenic_variant	MODIFIER
rs739219145	1	170906407	A	T	1:170906407:A:T	group3;meta	-0.2902	0.0405	7.896e-13	---	intron_variant&non_coding_transcript_variant	MODIFIER		ENSGALG00000053256	lncRNA	1
rs314275206	1	170987781	T	C	1:170987781:T:C	meta	0.2565	0.0359	8.637e-13	+++	intergenic_variant	MODIFIER
rs313512751	21	1234856	T	G	21:1234856:T:G	group1;meta	0.2651	0.0372	1.066e-12	+++	intron_variant	MODIFIER	PRDM16	ENSGALG00000036728	protein_coding	-1
rs740586710	4	9732586	T	C	4:9732586:T:C	group3;meta	0.2565	0.0361	1.201e-12	+-+	intron_variant&non_coding_transcript_variant	MODIFIER		ENSGALG00000049611	lncRNA	1
	1	170969818	T	TAAGGC	1:170969818:T:TAAGGC	meta	0.2551	0.0359	1.221e-12	+++	intergenic_variant	MODIFIER
rs317530758	13	4096649	G	C	13:4096649:G:C	group3;meta	0.2792	0.0393	1.247e-12	+++	intron_variant	MODIFIER		ENSGALG00000053961	protein_coding	-1
rs794606630	1	34358509	A	AAAG	1:34358509:A:AAAG	group2;meta	0.3105	0.0437	1.26e-12	+++	intron_variant	MODIFIER	HMGA2	ENSGALG00000009875	protein_coding	1
rs315052047	26	3816820	G	C	26:3816820:G:C	group3;meta	0.2645	0.0373	1.317e-12	+++	intron_variant	MODIFIER	SYT6	ENSGALG00000001968	protein_coding	-1
rs16177688	21	1235536	C	T	21:1235536:C:T	group1;meta	-0.2694	0.0381	1.643e-12	---	intron_variant	MODIFIER	PRDM16	ENSGALG00000036728	protein_coding	-1
rs15499682	1	171456339	T	C	1:171456339:T:C	meta	-0.3078	0.0436	1.759e-12	---	intron_variant	MODIFIER	INTS6	ENSGALG00000017018	protein_coding	-1
rs317041477	28	2444675	A	G	28:2444675:A:G	group1;meta	0.2463	0.035	1.849e-12	+++	intergenic_variant	MODIFIER
rs315299622	21	1179557	T	C	21:1179557:T:C	group1;meta	-0.2658	0.0378	2.022e-12	--+	intron_variant	MODIFIER	PRDM16	ENSGALG00000036728	protein_coding	-1
rs317031987	1	170985350	T	C	1:170985350:T:C	meta	0.2796	0.0398	2.035e-12	+++	intergenic_variant	MODIFIER
	1	170976209	C	CAG	1:170976209:C:CAG	group1;meta	-0.3629	0.0517	2.267e-12	--?	intergenic_variant	MODIFIER
rs15499946	1	171531528	A	C	1:171531528:A:C	group1;meta	-0.302	0.0431	2.331e-12	---	intron_variant	MODIFIER	WDFY2	ENSGALG00000017019	protein_coding	1
rs13602555	21	1178605	G	T	21:1178605:G:T	group1;meta	0.2698	0.0385	2.527e-12	++-	intron_variant	MODIFIER	PRDM16	ENSGALG00000036728	protein_coding	-1
rs736230563	1	170969810	G	A	1:170969810:G:A	meta	-0.2541	0.0363	2.534e-12	---	intergenic_variant	MODIFIER
rs312274565	1	170984654	A	G	1:170984654:A:G	meta	0.2601	0.0372	2.65e-12	+++	intergenic_variant	MODIFIER
	1	34337165	CA	TG	1:34337165:CA:TG	meta	-0.2604	0.0373	2.969e-12	---	intron_variant	MODIFIER	HMGA2	ENSGALG00000009875	protein_coding	1
	22	1571478	G	A	22:1571478:G:A	group1;meta	0.4662	0.067	3.345e-12	+??	downstream_gene_variant	MODIFIER	PPP3CC	ENSGALG00000041413	protein_coding	-1
rs317168125	1	170766385	A	G	1:170766385:A:G	meta	0.2565	0.037	3.936e-12	+++	intergenic_variant	MODIFIER
	1	171085341	CG	TA	1:171085341:CG:TA	group1;meta	0.2771	0.0401	4.801e-12	+++	downstream_gene_variant	MODIFIER		ENSGALG00000048894	lncRNA	-1
rs15231431	1	34330863	T	C	1:34330863:T:C	meta	0.2819	0.041	5.95e-12	+++	intron_variant	MODIFIER	HMGA2	ENSGALG00000009875	protein_coding	1
rs15498153	1	170727584	C	G	1:170727584:C:G	group2;meta	0.2872	0.0418	6.573e-12	+++	intergenic_variant	MODIFIER
rs738287377	1	34320128	C	T	1:34320128:C:T	meta	0.2589	0.0379	8.083e-12	+++	upstream_gene_variant	MODIFIER	HMGA2	ENSGALG00000009875	protein_coding	1
rs739649592	1	34362629	A	G	1:34362629:A:G	meta	-0.3238	0.0475	9.273e-12	---	intron_variant	MODIFIER	HMGA2	ENSGALG00000009875	protein_coding	1
rs1058480019	1	34343251	T	C	1:34343251:T:C	group2;meta	-0.308	0.0452	9.568e-12	---	intron_variant	MODIFIER	HMGA2	ENSGALG00000009875	protein_coding	1
rs312555179	3	30724552	A	G	3:30724552:A:G	group1;meta	-0.2373	0.035	1.218e-11	--+	intergenic_variant	MODIFIER
rs738884421	1	171327667	C	T	1:171327667:C:T	group1;meta	0.3649	0.0539	1.303e-11	++?	intron_variant&non_coding_transcript_variant	MODIFIER		ENSGALG00000052822	lncRNA	-1
rs731238463	1	171327671	A	G	1:171327671:A:G	group1;meta	-0.3649	0.0539	1.303e-11	--?	intron_variant&non_coding_transcript_variant	MODIFIER		ENSGALG00000052822	lncRNA	-1
rs313892686	1	170969490	T	C	1:170969490:T:C	meta	0.2499	0.0371	1.612e-11	+++	intergenic_variant	MODIFIER
rs13972311	1	170972764	A	G	1:170972764:A:G	meta	0.2545	0.0378	1.623e-11	+++	intergenic_variant	MODIFIER
	1	34356521	T	C	1:34356521:T:C	meta	-0.3308	0.0492	1.772e-11	---	intron_variant	MODIFIER	HMGA2	ENSGALG00000009875	protein_coding	1
rs737934810	21	1237926	T	C	21:1237926:T:C	group1;meta	0.2449	0.0365	2.018e-11	+++	intron_variant	MODIFIER	PRDM16	ENSGALG00000036728	protein_coding	-1
rs740536215	1	171286377	G	A	1:171286377:G:A	group1;meta	0.3551	0.0531	2.354e-11	++?	intergenic_variant	MODIFIER
rs736401818	21	1237121	C	G	21:1237121:C:G	meta	0.2579	0.0386	2.432e-11	+++	intron_variant	MODIFIER	PRDM16	ENSGALG00000036728	protein_coding	-1
rs312889423	1	170982299	C	T	1:170982299:C:T	meta	-0.2686	0.0404	2.858e-11	---	intergenic_variant	MODIFIER
rs794583208	1	34327503	G	A	1:34327503:G:A	meta	0.2622	0.0395	3.132e-11	+++	intron_variant	MODIFIER	HMGA2	ENSGALG00000009875	protein_coding	1
rs1059789152	21	1232736	CT	C	21:1232736:CT:C	group1;meta	-0.2472	0.0373	3.317e-11	---	intron_variant	MODIFIER	PRDM16	ENSGALG00000036728	protein_coding	-1
rs314213278	4	46314954	T	A	4:46314954:T:A	group1;meta	-0.2379	0.0359	3.431e-11	---	intron_variant	MODIFIER	LIN54	ENSGALG00000011133	protein_coding	1
rs315160554	1	170982640	T	G	1:170982640:T:G	meta	0.2413	0.0365	3.698e-11	+++	intergenic_variant	MODIFIER
rs312369328	1	170638248	A	G	1:170638248:A:G	meta	0.2838	0.0429	3.849e-11	+++	intron_variant	MODIFIER	KPNA3	ENSGALG00000017009	protein_coding	-1
rs731172773	1	170960877	T	C	1:170960877:T:C	meta	-0.3484	0.0527	3.859e-11	---	intergenic_variant	MODIFIER
rs313101658	1	170897983	T	C	1:170897983:T:C	meta	-0.3271	0.0495	3.885e-11	---	intron_variant&non_coding_transcript_variant	MODIFIER		ENSGALG00000053256	lncRNA	1
rs1058822905	1	34343261	C	T	1:34343261:C:T	group2;meta	0.2997	0.0454	3.886e-11	+++	intron_variant	MODIFIER	HMGA2	ENSGALG00000009875	protein_coding	1
rs315286278	4	89938706	A	G	4:89938706:A:G	meta	-0.2564	0.0389	4.348e-11	---	intron_variant	MODIFIER	EXOC6B	ENSGALG00000016098	protein_coding	1
rs15180714	21	1135127	T	C	21:1135127:T:C	group1;meta	0.2278	0.0346	4.375e-11	++-	intron_variant	MODIFIER	PRDM16	ENSGALG00000036728	protein_coding	-1
rs734280642	21	1233213	C	T	21:1233213:C:T	meta	-0.2431	0.0369	4.418e-11	---	intron_variant	MODIFIER	PRDM16	ENSGALG00000036728	protein_coding	-1
rs736301502	1	34362610	G	C	1:34362610:G:C	meta	0.3152	0.0479	4.599e-11	+++	intron_variant	MODIFIER	HMGA2	ENSGALG00000009875	protein_coding	1
rs316255213	12	3420213	A	T	12:3420213:A:T	group1;meta	0.2628	0.04	4.967e-11	+++	intergenic_variant	MODIFIER
rs1057864743	1	34343179	T	G	1:34343179:T:G	group2;meta	-0.3104	0.0473	5.507e-11	--?	intron_variant	MODIFIER	HMGA2	ENSGALG00000009875	protein_coding	1
rs315890462	4	9472769	C	T	4:9472769:C:T	group3;meta	0.2496	0.0381	5.639e-11	-++	upstream_gene_variant	MODIFIER		ENSGALG00000050193	lncRNA	1
	13	3793502	C	T	13:3793502:C:T	group2;meta	0.3301	0.0504	5.937e-11	+++	intron_variant&non_coding_transcript_variant	MODIFIER		ENSGALG00000051535	lncRNA	1
rs312343106	1	171549019	C	G	1:171549019:C:G	meta	-0.289	0.0442	6.289e-11	---	intergenic_variant	MODIFIER
rs1058115873	1	34361712	C	T	1:34361712:C:T	meta	0.3263	0.05	6.536e-11	+++	intron_variant	MODIFIER	HMGA2	ENSGALG00000009875	protein_coding	1
rs731545776	1	168150103	A	C	1:168150103:A:C	meta	0.3465	0.0531	6.602e-11	+++	intron_variant	MODIFIER	ENOX1	ENSGALG00000016967	protein_coding	-1
rs316775328	1	170969541	A	G	1:170969541:A:G	meta	0.2416	0.037	6.697e-11	+++	intergenic_variant	MODIFIER
rs312709700	21	1254916	A	G	21:1254916:A:G	meta	0.3247	0.0498	7.082e-11	+++	intergenic_variant	MODIFIER
rs316256903	1	28881253	G	C	1:28881253:G:C	meta	-0.3488	0.0535	7.295e-11	---	upstream_gene_variant	MODIFIER	CNTN1	ENSGALG00000009523	protein_coding	1
rs732932663	1	29296741	A	C	1:29296741:A:C	group3;meta	-0.2894	0.0445	7.8e-11	---	intron_variant	MODIFIER	PDZRN4	ENSGALG00000009530	protein_coding	1
rs13733857	3	12581880	G	A	3:12581880:G:A	group3;meta	-0.2404	0.037	8.197e-11	---	intron_variant	MODIFIER	COQ8A	ENSGALG00000009082	protein_coding	-1
rs316493005	1	168213803	A	T	1:168213803:A:T	meta	-0.2858	0.044	8.29e-11	---	intron_variant	MODIFIER	ENOX1	ENSGALG00000016967	protein_coding	-1
rs318203136	5	13864755	G	A	5:13864755:G:A	group1;meta	0.2394	0.0369	9.125e-11	+++	intron_variant	MODIFIER	TSPAN32	ENSGALG00000054379	protein_coding	-1
rs14917245	1	171034329	G	T	1:171034329:G:T	group1;meta	-0.3639	0.0563	1.037e-10	--?	intergenic_variant	MODIFIER
	1	33726194	A	G	1:33726194:A:G	meta	-0.3478	0.0538	1.048e-10	--?	upstream_gene_variant	MODIFIER	RPL18A	ENSGALG00000049865	protein_coding	-1
	1	170766491	CA	TG	1:170766491:CA:TG	meta	0.2355	0.0365	1.052e-10	+++	intergenic_variant	MODIFIER
	4	9562737	GA	AC	4:9562737:GA:AC	group3;meta	0.2654	0.0411	1.066e-10	+++	upstream_gene_variant	MODIFIER	CLCN5	ENSGALG00000007234	protein_coding	1
rs732119979	1	20418557	G	A	1:20418557:G:A	meta	0.2666	0.0413	1.096e-10	+++	downstream_gene_variant	MODIFIER	TRABD	ENSGALG00000030705	protein_coding	1
rs316307503	4	35197529	C	T	4:35197529:C:T	group3;meta	0.2522	0.0391	1.101e-10	-++	intron_variant	MODIFIER	FAM13A	ENSGALG00000010371	protein_coding	-1
	4	9412104	AA	TC	4:9412104:AA:TC	group3;meta	0.237	0.0367	1.106e-10	-++	intron_variant	MODIFIER		ENSGALG00000047072	protein_coding	1
rs740834037	4	90000213	G	C	4:90000213:G:C	meta	0.3182	0.0493	1.121e-10	++?	intron_variant	MODIFIER	EXOC6B	ENSGALG00000016098	protein_coding	1
	22	1571269	G	A	22:1571269:G:A	meta	0.4733	0.0734	1.126e-10	+??	downstream_gene_variant	MODIFIER	PPP3CC	ENSGALG00000041413	protein_coding	-1
rs314822642	8	6989874	A	G	8:6989874:A:G	group3;meta	-0.2338	0.0363	1.14e-10	---	splice_region_variant&intron_variant	LOW		ENSGALG00000004341	protein_coding	1
	1	171451151	T	C	1:171451151:T:C	group1;meta	-0.3673	0.057	1.146e-10	--?	intron_variant	MODIFIER	INTS6	ENSGALG00000017018	protein_coding	-1
	1	34337174	T	G	1:34337174:T:G	meta	-0.3148	0.0489	1.224e-10	---	intron_variant	MODIFIER	HMGA2	ENSGALG00000009875	protein_coding	1
rs318106837	1	171414363	C	T	1:171414363:C:T	group1;meta	0.3472	0.054	1.296e-10	+++	intron_variant	MODIFIER	SERPINE3	ENSGALG00000017017	protein_coding	1
rs14085710	3	12579881	G	A	3:12579881:G:A	group3;meta	-0.2413	0.0376	1.31e-10	---	intron_variant	MODIFIER	COQ8A	ENSGALG00000009082	protein_coding	-1
rs316568140	1	170981944	T	C	1:170981944:T:C	meta	0.2706	0.0421	1.369e-10	+++	intergenic_variant	MODIFIER
rs1057595008	1	35349817	G	GC	1:35349817:G:GC	group3;meta	0.2916	0.0454	1.402e-10	?-+	intron_variant	MODIFIER	RAP1B	ENSGALG00000009927	protein_coding	1
	1	34342994	T	TTGAATTAC	1:34342994:T:TTGAATTAC	meta	-0.296	0.0462	1.513e-10	---	intron_variant	MODIFIER	HMGA2	ENSGALG00000009875	protein_coding	1
rs316655262	1	170857447	C	G	1:170857447:C:G	meta	-0.2771	0.0433	1.518e-10	+--	intergenic_variant	MODIFIER
rs316147710	4	9565855	A	G	4:9565855:A:G	group3;meta	-0.2502	0.0391	1.597e-10	---	intron_variant	MODIFIER	CLCN5	ENSGALG00000007234	protein_coding	1
rs313717224	4	89943126	C	T	4:89943126:C:T	group1;meta	0.2411	0.0378	1.743e-10	+++	intron_variant	MODIFIER	EXOC6B	ENSGALG00000016098	protein_coding	1
rs15499684	1	171456378	C	T	1:171456378:C:T	meta	0.2819	0.0442	1.759e-10	+++	intron_variant	MODIFIER	INTS6	ENSGALG00000017018	protein_coding	-1
rs14917279	1	171083203	A	T	1:171083203:A:T	meta	0.2552	0.04	1.826e-10	+++	downstream_gene_variant	MODIFIER		ENSGALG00000048894	lncRNA	-1
rs312896402	1	171074655	C	T	1:171074655:C:T	group1;meta	-0.2668	0.0418	1.835e-10	---	intergenic_variant	MODIFIER
rs733025661	1	170958226	G	A	1:170958226:G:A	meta	0.3399	0.0534	1.937e-10	+++	downstream_gene_variant	MODIFIER		ENSGALG00000053256	lncRNA	1
rs316527650	4	9564328	T	A	4:9564328:T:A	group3;meta	0.2449	0.0385	1.938e-10	+++	upstream_gene_variant	MODIFIER	CLCN5	ENSGALG00000007234	protein_coding	1
rs315237890	1	170969382	G	A	1:170969382:G:A	meta	-0.2367	0.0372	1.998e-10	---	intergenic_variant	MODIFIER
rs734461768	1	170936260	T	C	1:170936260:T:C	meta	-0.2454	0.0387	2.233e-10	---	intron_variant&non_coding_transcript_variant	MODIFIER		ENSGALG00000053256	lncRNA	1
rs314139397	1	34330204	C	T	1:34330204:C:T	meta	0.2531	0.0399	2.302e-10	+++	intron_variant	MODIFIER	HMGA2	ENSGALG00000009875	protein_coding	1
rs14799780	1	23555813	A	G	1:23555813:A:G	meta	-0.2605	0.0411	2.388e-10	---	upstream_gene_variant	MODIFIER	CPED1	ENSGALG00000009002	protein_coding	-1
rs15499678	1	171456245	G	A	1:171456245:G:A	meta	0.2919	0.0461	2.471e-10	+++	intron_variant	MODIFIER	INTS6	ENSGALG00000017018	protein_coding	-1
rs739733116	1	171350041	G	A	1:171350041:G:A	meta	0.265	0.042	2.754e-10	+++	intron_variant	MODIFIER		ENSGALG00000017016	protein_coding	1
	4	9589709	C	CTGTGTTCCCTGTGCCAACT	4:9589709:C:CTGTGTTCCCTGTGCCAACT	group3;meta	0.2358	0.0374	2.84e-10	+++	3_prime_UTR_variant	MODIFIER	TRAIL-LIKE	ENSGALG00000007240	protein_coding	-1
rs734840078	1	170720798	CCT	C	1:170720798:CCT:C	meta	0.2727	0.0433	2.948e-10	+++	upstream_gene_variant	MODIFIER	gga-mir-16-1	ENSGALG00000018254	miRNA	-1
rs733305127	1	171044208	G	A	1:171044208:G:A	meta	-0.2679	0.0425	2.984e-10	---	intergenic_variant	MODIFIER
rs15491218	1	168215808	A	T	1:168215808:A:T	meta	-0.3113	0.0494	2.99e-10	---	intron_variant	MODIFIER	ENOX1	ENSGALG00000016967	protein_coding	-1
rs1058937039	1	34337203	G	T	1:34337203:G:T	meta	0.3019	0.048	3.085e-10	+++	intron_variant	MODIFIER	HMGA2	ENSGALG00000009875	protein_coding	1
rs741045338	21	1233328	A	G	21:1233328:A:G	meta	0.2496	0.0397	3.121e-10	+++	intron_variant	MODIFIER	PRDM16	ENSGALG00000036728	protein_coding	-1
	21	1237250	TG	CA	21:1237250:TG:CA	meta	-0.2442	0.0388	3.235e-10	---	intron_variant	MODIFIER	PRDM16	ENSGALG00000036728	protein_coding	-1
rs313497889	21	1233208	C	T	21:1233208:C:T	meta	-0.2399	0.0382	3.262e-10	---	intron_variant	MODIFIER	PRDM16	ENSGALG00000036728	protein_coding	-1
rs740876575	1	20467393	A	G	1:20467393:A:G	meta	-0.3067	0.0488	3.29e-10	---	downstream_gene_variant	MODIFIER	SELENOO	ENSGALG00000038467	protein_coding	1
rs1059455643	5	38440847	CCTCTG	C	5:38440847:CCTCTG:C	group1;meta	-0.2143	0.0341	3.385e-10	-+-	intergenic_variant	MODIFIER
rs738052581	1	171091808	C	T	1:171091808:C:T	meta	-0.2505	0.0399	3.444e-10	---	intron_variant&non_coding_transcript_variant	MODIFIER		ENSGALG00000048894	lncRNA	-1
rs13551692	1	168204394	A	G	1:168204394:A:G	meta	0.2684	0.0429	3.801e-10	+++	intron_variant	MODIFIER	ENOX1	ENSGALG00000016967	protein_coding	-1
rs315883103	8	5989225	T	C	8:5989225:T:C	meta	-0.2773	0.0443	3.813e-10	---	downstream_gene_variant	MODIFIER	RGS16	ENSGALG00000033535	protein_coding	1
rs317837934	8	5989266	G	A	8:5989266:G:A	meta	0.2773	0.0443	3.813e-10	+++	downstream_gene_variant	MODIFIER	RGS16	ENSGALG00000033535	protein_coding	1
rs733359852	6	22953139	G	A	6:22953139:G:A	meta	0.2974	0.0475	3.825e-10	+++	upstream_gene_variant	MODIFIER	ENTPD1	ENSGALG00000007078	protein_coding	1
rs316554753	1	171027517	T	C	1:171027517:T:C	meta	0.3669	0.0586	3.85e-10	++?	intergenic_variant	MODIFIER
rs316544938	1	34330670	C	T	1:34330670:C:T	meta	-0.2568	0.041	3.877e-10	---	intron_variant	MODIFIER	HMGA2	ENSGALG00000009875	protein_coding	1
	1	170969435	T	TCTTC	1:170969435:T:TCTTC	meta	0.2321	0.0371	3.881e-10	+++	intergenic_variant	MODIFIER
rs315359201	1	170984920	A	G	1:170984920:A:G	meta	0.2574	0.0412	4.04e-10	+++	intergenic_variant	MODIFIER
rs312552075	1	168213819	C	G	1:168213819:C:G	meta	-0.2744	0.0439	4.081e-10	---	intron_variant	MODIFIER	ENOX1	ENSGALG00000016967	protein_coding	-1
rs14281927	21	1237139	C	A	21:1237139:C:A	meta	-0.2691	0.043	4.087e-10	---	intron_variant	MODIFIER	PRDM16	ENSGALG00000036728	protein_coding	-1
rs317701894	1	34319474	A	G	1:34319474:A:G	meta	-0.2222	0.0356	4.11e-10	---	upstream_gene_variant	MODIFIER	HMGA2	ENSGALG00000009875	protein_coding	1
	1	33693550	CA	TC	1:33693550:CA:TC	meta	0.2501	0.04	4.15e-10	+++	intron_variant	MODIFIER	SRGAP1	ENSGALG00000009825	protein_coding	1
	1	34358423	A	G	1:34358423:A:G	meta	-0.3112	0.0499	4.443e-10	---	intron_variant	MODIFIER	HMGA2	ENSGALG00000009875	protein_coding	1
	6	22953264	CC	TG	6:22953264:CC:TG	meta	-0.2908	0.0466	4.513e-10	---	upstream_gene_variant	MODIFIER	ENTPD1	ENSGALG00000007078	protein_coding	1
rs431897669	1	170592271	T	C	1:170592271:T:C	meta	0.2793	0.0448	4.645e-10	+++	downstream_gene_variant	MODIFIER	KPNA3	ENSGALG00000017009	protein_coding	-1
rs313925959	1	34300911	G	A	1:34300911:G:A	meta	0.2435	0.0391	4.859e-10	+++	intergenic_variant	MODIFIER
rs80699749	5	27633903	G	A	5:27633903:G:A	group3;meta	-0.3129	0.0503	4.914e-10	?--	intergenic_variant	MODIFIER
rs733807806	1	170985299	C	T	1:170985299:C:T	meta	-0.2547	0.041	5.212e-10	---	intergenic_variant	MODIFIER
rs737193302	1	170809504	C	G	1:170809504:C:G	meta	0.2294	0.0369	5.31e-10	-++	intron_variant&non_coding_transcript_variant	MODIFIER		ENSGALG00000050514	lncRNA	-1
rs313567651	21	1135060	C	T	21:1135060:C:T	group1;meta	-0.2058	0.0332	5.85e-10	-++	intron_variant	MODIFIER	PRDM16	ENSGALG00000036728	protein_coding	-1
rs13972639	1	171379922	C	T	1:171379922:C:T	group1;meta	-0.2997	0.0484	6.153e-10	---	intergenic_variant	MODIFIER
rs735388174	6	22953277	C	T	6:22953277:C:T	meta	0.2889	0.0467	6.176e-10	+++	upstream_gene_variant	MODIFIER	ENTPD1	ENSGALG00000007078	protein_coding	1
rs735560750	8	5977136	T	A	8:5977136:T:A	meta	0.3176	0.0514	6.221e-10	+++	downstream_gene_variant	MODIFIER	RGS8	ENSGALG00000026263	protein_coding	1
rs736654001	1	170714541	T	C	1:170714541:T:C	meta	0.2528	0.0409	6.432e-10	+++	downstream_gene_variant	MODIFIER	gga-mir-16-1	ENSGALG00000018254	miRNA	-1
rs80742054	5	27633941	A	G	5:27633941:A:G	group3;meta	-0.3044	0.0493	6.462e-10	?--	intergenic_variant	MODIFIER
rs1058555715	1	133806388	TAA	T	1:133806388:TAA:T	group1;meta	-0.2214	0.0359	6.55e-10	--+	downstream_gene_variant	MODIFIER	LIPT1	ENSGALG00000016758	protein_coding	1
rs739001048	1	171315694	T	A	1:171315694:T:A	meta	0.3475	0.0564	7.056e-10	++?	intron_variant&non_coding_transcript_variant	MODIFIER		ENSGALG00000052822	lncRNA	-1
rs431904608	1	170593581	C	T	1:170593581:C:T	meta	-0.2824	0.0459	7.376e-10	---	downstream_gene_variant	MODIFIER	KPNA3	ENSGALG00000017009	protein_coding	-1
	13	4103000	C	CTG	13:4103000:C:CTG	meta	0.2662	0.0432	7.489e-10	+++	intron_variant	MODIFIER		ENSGALG00000053961	protein_coding	-1
rs312684062	1	171580832	G	C	1:171580832:G:C	meta	0.3847	0.0626	7.858e-10	+?+	upstream_gene_variant	MODIFIER		ENSGALG00000048038	protein_coding	-1
rs314261417	1	23599926	A	G	1:23599926:A:G	meta	0.2511	0.0409	7.905e-10	+++	intergenic_variant	MODIFIER
	4	9411317	A	G	4:9411317:A:G	group3;meta	0.2382	0.0388	7.938e-10	-++	intron_variant	MODIFIER		ENSGALG00000047072	protein_coding	1
rs14916770	1	170592902	T	A	1:170592902:T:A	meta	-0.2371	0.0386	8.003e-10	---	downstream_gene_variant	MODIFIER	KPNA3	ENSGALG00000017009	protein_coding	-1
rs15218855	1	28583620	G	C	1:28583620:G:C	group3;meta	-0.2705	0.044	8.048e-10	-+-	downstream_gene_variant	MODIFIER	THAP5	ENSGALG00000009494	protein_coding	1
	1	34337227	T	C	1:34337227:T:C	meta	-0.2994	0.0487	8.11e-10	---	intron_variant	MODIFIER	HMGA2	ENSGALG00000009875	protein_coding	1
rs316082897	12	18645392	T	C	12:18645392:T:C	group1;meta	0.2083	0.0339	8.371e-10	++-	intergenic_variant	MODIFIER
	1	170720760	ATT	A	1:170720760:ATT:A	meta	-0.2638	0.043	8.466e-10	---	upstream_gene_variant	MODIFIER	gga-mir-16-1	ENSGALG00000018254	miRNA	-1
rs16768937	28	3275044	C	G	28:3275044:C:G	meta	-0.3367	0.0549	8.726e-10	?--	downstream_gene_variant	MODIFIER	NDUFS7	ENSGALG00000009703	protein_coding	1
rs313551736	1	171088152	G	A	1:171088152:G:A	meta	-0.2657	0.0434	8.978e-10	---	intron_variant&non_coding_transcript_variant	MODIFIER		ENSGALG00000048894	lncRNA	-1
rs738188086	1	171456637	T	C	1:171456637:T:C	meta	-0.2876	0.0469	9.057e-10	---	intron_variant	MODIFIER	INTS6	ENSGALG00000017018	protein_coding	-1
rs740041856	1	20419857	C	T	1:20419857:C:T	meta	0.264	0.0431	9.151e-10	+++	downstream_gene_variant	MODIFIER	TRABD	ENSGALG00000030705	protein_coding	1
rs315109775	14	3545668	T	C	14:3545668:T:C	group3;meta	0.2526	0.0413	9.217e-10	-++	downstream_gene_variant	MODIFIER	CHST12	ENSGALG00000004276	protein_coding	1
rs736610106	14	2592302	C	G	14:2592302:C:G	meta	-0.2621	0.0428	9.5e-10	---	downstream_gene_variant	MODIFIER	GET4	ENSGALG00000003798	protein_coding	1
rs15646077	4	89913151	A	C	4:89913151:A:C	group1;meta	0.235	0.0384	9.503e-10	++-	intron_variant	MODIFIER	EXOC6B	ENSGALG00000016098	protein_coding	1
rs733963951	27	6036529	A	G	27:6036529:A:G	group3;meta	-0.2158	0.0353	9.972e-10	---	intron_variant	MODIFIER	PHOSPHO1	ENSGALG00000033683	protein_coding	1
rs431889670	1	170593124	C	T	1:170593124:C:T	meta	-0.2375	0.0389	1.032e-09	---	downstream_gene_variant	MODIFIER	KPNA3	ENSGALG00000017009	protein_coding	-1
rs735526263	6	22953067	G	A	6:22953067:G:A	meta	0.2971	0.0487	1.052e-09	+++	upstream_gene_variant	MODIFIER	ENTPD1	ENSGALG00000007078	protein_coding	1
rs732019488	6	22952912	T	C	6:22952912:T:C	meta	-0.2955	0.0484	1.063e-09	---	upstream_gene_variant	MODIFIER	ENTPD1	ENSGALG00000007078	protein_coding	1
rs13849277	1	34359865	T	C	1:34359865:T:C	meta	0.2941	0.0482	1.074e-09	+++	intron_variant	MODIFIER	HMGA2	ENSGALG00000009875	protein_coding	1
rs13643256	4	9731452	A	G	4:9731452:A:G	group3;meta	0.2522	0.0414	1.076e-09	?-+	intron_variant&non_coding_transcript_variant	MODIFIER		ENSGALG00000049611	lncRNA	1
rs732341488	1	23600101	C	T	1:23600101:C:T	meta	-0.2516	0.0413	1.104e-09	---	intergenic_variant	MODIFIER
rs737005976	1	171072530	T	C	1:171072530:T:C	meta	0.2517	0.0413	1.126e-09	+++	intergenic_variant	MODIFIER
rs315867198	5	50402815	C	T	5:50402815:C:T	meta	-0.4127	0.0678	1.127e-09	??-	intergenic_variant	MODIFIER
rs315067870	5	50402817	T	C	5:50402817:T:C	meta	0.4127	0.0678	1.127e-09	??+	intergenic_variant	MODIFIER
rs315909361	1	170990662	G	A	1:170990662:G:A	meta	-0.2428	0.0399	1.143e-09	---	intergenic_variant	MODIFIER
rs317717247	7	33650104	A	C	7:33650104:A:C	group1;meta	-0.3159	0.052	1.197e-09	---	upstream_gene_variant	MODIFIER		ENSGALG00000051136	lncRNA	1
rs14916769	1	170592900	T	C	1:170592900:T:C	meta	0.2357	0.0388	1.22e-09	+++	downstream_gene_variant	MODIFIER	KPNA3	ENSGALG00000017009	protein_coding	-1
rs317702340	21	1765912	C	A	21:1765912:C:A	meta	0.2658	0.0438	1.262e-09	+++	intron_variant	MODIFIER	SKI	ENSGALG00000001229	protein_coding	-1
rs317004015	21	1249607	G	A	21:1249607:G:A	meta	-0.2161	0.0356	1.276e-09	--+	intergenic_variant	MODIFIER
	4	65185143	C	CA	4:65185143:C:CA	group3;meta	0.2811	0.0463	1.281e-09	+++	upstream_gene_variant	MODIFIER	KDR	ENSGALG00000013907	protein_coding	1
rs740156527	1	83866640	C	G	1:83866640:C:G	group1;meta	0.2599	0.0428	1.289e-09	+-+	upstream_gene_variant	MODIFIER	GRAMD1C	ENSGALG00000035629	protein_coding	-1
	1	34332727	A	C	1:34332727:A:C	meta	-0.2972	0.049	1.303e-09	---	intron_variant	MODIFIER	HMGA2	ENSGALG00000009875	protein_coding	1
	1	170958290	T	C	1:170958290:T:C	meta	-0.3282	0.0541	1.327e-09	---	downstream_gene_variant	MODIFIER		ENSGALG00000053256	lncRNA	1
rs315395356	1	170699843	T	C	1:170699843:T:C	group2;meta	0.2875	0.0474	1.354e-09	?++	downstream_gene_variant	MODIFIER	TRIM13	ENSGALG00000017011	protein_coding	1
rs734568370	3	30724198	A	T	3:30724198:A:T	group1;meta	0.2718	0.0449	1.364e-09	+++	intergenic_variant	MODIFIER
rs313354758	1	171027338	C	T	1:171027338:C:T	meta	-0.3377	0.0557	1.367e-09	--?	intergenic_variant	MODIFIER
rs316229438	13	4103022	G	A	13:4103022:G:A	meta	0.2498	0.0412	1.37e-09	+++	intron_variant	MODIFIER		ENSGALG00000053961	protein_coding	-1
	1	34346566	C	G	1:34346566:C:G	meta	-0.2878	0.0475	1.374e-09	---	intron_variant	MODIFIER	HMGA2	ENSGALG00000009875	protein_coding	1
	1	34346541	A	T	1:34346541:A:T	meta	-0.2905	0.048	1.395e-09	---	intron_variant	MODIFIER	HMGA2	ENSGALG00000009875	protein_coding	1
rs13972378	1	171085731	C	T	1:171085731:C:T	meta	-0.2405	0.0397	1.413e-09	---	downstream_gene_variant	MODIFIER		ENSGALG00000048894	lncRNA	-1
rs738156196	1	171103147	T	C	1:171103147:T:C	meta	-0.3432	0.0567	1.45e-09	--?	intron_variant&non_coding_transcript_variant	MODIFIER		ENSGALG00000048894	lncRNA	-1
	1	170954438	T	C	1:170954438:T:C	meta	-0.3229	0.0534	1.455e-09	---	intron_variant&non_coding_transcript_variant	MODIFIER		ENSGALG00000053256	lncRNA	1
rs735054521	1	34341849	C	A	1:34341849:C:A	meta	0.301	0.0498	1.514e-09	+++	intron_variant	MODIFIER	HMGA2	ENSGALG00000009875	protein_coding	1
rs737899976	1	168213961	G	A	1:168213961:G:A	meta	0.2668	0.0442	1.528e-09	+++	intron_variant	MODIFIER	ENOX1	ENSGALG00000016967	protein_coding	-1
rs315728362	4	9388518	G	T	4:9388518:G:T	meta	0.2352	0.0389	1.549e-09	+++	intron_variant	MODIFIER		ENSGALG00000007131	protein_coding	1
rs314426211	8	6989666	A	G	8:6989666:A:G	group3;meta	-0.2062	0.0342	1.568e-09	---	intron_variant	MODIFIER		ENSGALG00000004341	protein_coding	1
rs313093232	1	34301284	T	C	1:34301284:T:C	meta	-0.2144	0.0355	1.586e-09	---	intergenic_variant	MODIFIER
rs314797178	7	33668592	A	G	7:33668592:A:G	group3;meta	-0.225	0.0373	1.591e-09	-+-	intron_variant&non_coding_transcript_variant	MODIFIER		ENSGALG00000051136	lncRNA	1
rs734855278	1	171327401	A	T	1:171327401:A:T	meta	-0.3395	0.0564	1.713e-09	--?	intron_variant&non_coding_transcript_variant	MODIFIER		ENSGALG00000052822	lncRNA	-1
rs314513650	1	171360152	G	A	1:171360152:G:A	meta	0.3007	0.0499	1.717e-09	+++	intron_variant	MODIFIER		ENSGALG00000017016	protein_coding	1
rs314174069	1	34330244	A	G	1:34330244:A:G	meta	-0.2412	0.0401	1.776e-09	---	intron_variant	MODIFIER	HMGA2	ENSGALG00000009875	protein_coding	1
rs315216554	1	170967032	C	T	1:170967032:C:T	meta	-0.303	0.0504	1.791e-09	---	intergenic_variant	MODIFIER
rs314401920	1	170969650	T	C	1:170969650:T:C	meta	0.303	0.0504	1.791e-09	+++	intergenic_variant	MODIFIER
rs731740440	1	171681080	C	T	1:171681080:C:T	meta	0.2673	0.0445	1.842e-09	+++	upstream_gene_variant	MODIFIER	ALG11	ENSGALG00000017022	protein_coding	1
rs733818204	1	168150007	C	A	1:168150007:C:A	meta	-0.3204	0.0533	1.86e-09	---	intron_variant	MODIFIER	ENOX1	ENSGALG00000016967	protein_coding	-1
rs313199267	2	21710860	A	G	2:21710860:A:G	meta	0.2205	0.0367	1.876e-09	+++	downstream_gene_variant	MODIFIER	CFAP69	ENSGALG00000009026	protein_coding	1
	1	34343479	T	C	1:34343479:T:C	meta	-0.2798	0.0466	1.89e-09	---	intron_variant	MODIFIER	HMGA2	ENSGALG00000009875	protein_coding	1
rs739499186	2	16453888	C	T	2:16453888:C:T	group2;meta	-0.249	0.0415	1.922e-09	---	intergenic_variant	MODIFIER
rs317412853	1	170720686	T	C	1:170720686:T:C	meta	0.2564	0.0428	2.167e-09	+++	upstream_gene_variant	MODIFIER	gga-mir-16-1	ENSGALG00000018254	miRNA	-1
rs313371969	9	15334318	A	G	9:15334318:A:G	meta	-0.264	0.0441	2.236e-09	---	intron_variant	MODIFIER	PSMD1	ENSGALG00000007664	protein_coding	1
rs312509054	1	171466993	G	A	1:171466993:G:A	group1;meta	0.3001	0.0502	2.243e-09	+++	non_coding_transcript_exon_variant	MODIFIER		ENSGALG00000049809	lncRNA	-1
rs14282385	21	1769494	C	T	21:1769494:C:T	meta	0.2686	0.0449	2.276e-09	+++	intron_variant	MODIFIER	SKI	ENSGALG00000001229	protein_coding	-1
rs733536355	21	1174791	A	T	21:1174791:A:T	meta	-0.2229	0.0373	2.307e-09	--+	intron_variant	MODIFIER	PRDM16	ENSGALG00000036728	protein_coding	-1
rs733584810	1	34358489	C	T	1:34358489:C:T	meta	0.2786	0.0467	2.439e-09	+++	intron_variant	MODIFIER	HMGA2	ENSGALG00000009875	protein_coding	1
	1	171327981	AT	GC	1:171327981:AT:GC	meta	-0.3484	0.0584	2.476e-09	--?	intron_variant&non_coding_transcript_variant	MODIFIER		ENSGALG00000052822	lncRNA	-1
rs314230447	2	27455693	C	G	2:27455693:C:G	meta	0.2372	0.0398	2.514e-09	++-	intron_variant	MODIFIER	DGKB	ENSGALG00000033561	protein_coding	-1
rs314254421	1	29795311	C	G	1:29795311:C:G	meta	-0.2892	0.0486	2.658e-09	---	intron_variant	MODIFIER	PRICKLE1	ENSGALG00000009556	protein_coding	-1
rs738602614	1	171000401	C	T	1:171000401:C:T	meta	-0.2977	0.05	2.694e-09	---	intergenic_variant	MODIFIER
rs1060363986	1	34342990	G	A	1:34342990:G:A	meta	0.2751	0.0462	2.705e-09	+++	intron_variant	MODIFIER	HMGA2	ENSGALG00000009875	protein_coding	1
rs741775661	1	171072537	A	T	1:171072537:A:T	meta	0.2469	0.0415	2.727e-09	+++	intergenic_variant	MODIFIER
rs315106789	1	170985515	A	G	1:170985515:A:G	meta	0.2409	0.0405	2.797e-09	+++	intergenic_variant	MODIFIER
rs15219728	1	28862589	C	T	1:28862589:C:T	meta	-0.3699	0.0623	2.838e-09	-?-	upstream_gene_variant	MODIFIER		ENSGALG00000053908	protein_coding	1
rs315037571	21	1234151	A	G	21:1234151:A:G	meta	0.2362	0.0398	2.884e-09	+++	intron_variant	MODIFIER	PRDM16	ENSGALG00000036728	protein_coding	-1
rs739334053	1	170958165	C	G	1:170958165:C:G	meta	-0.3066	0.0516	2.897e-09	---	downstream_gene_variant	MODIFIER		ENSGALG00000053256	lncRNA	1
rs740843969	2	14062534	C	T	2:14062534:C:T	meta	0.2571	0.0433	2.911e-09	+++	intron_variant	MODIFIER	ITGB1	ENSGALG00000007145	protein_coding	1
rs731822485	1	170743966	C	T	1:170743966:C:T	meta	0.2981	0.0503	2.982e-09	+++	intron_variant&non_coding_transcript_variant	MODIFIER		ENSGALG00000052226	lncRNA	1
rs312678726	1	171318586	C	T	1:171318586:C:T	meta	-0.3322	0.056	3.011e-09	--?	intron_variant&non_coding_transcript_variant	MODIFIER		ENSGALG00000052822	lncRNA	-1
rs312853589	4	16864332	G	A	4:16864332:G:A	meta	0.2452	0.0414	3.102e-09	+++	intron_variant	MODIFIER	IL1RAPL2	ENSGALG00000008888	protein_coding	1
rs731815396	1	170589685	G	T	1:170589685:G:T	meta	-0.2609	0.044	3.134e-09	---	upstream_gene_variant	MODIFIER	RCBTB1	ENSGALG00000017008	protein_coding	-1
rs735176460	1	170589687	C	T	1:170589687:C:T	meta	-0.2609	0.044	3.134e-09	---	upstream_gene_variant	MODIFIER	RCBTB1	ENSGALG00000017008	protein_coding	-1
rs317231743	1	170985536	T	C	1:170985536:T:C	meta	0.2232	0.0377	3.147e-09	+++	intergenic_variant	MODIFIER
rs1059223414	1	20423096	A	C	1:20423096:A:C	meta	-0.2675	0.0452	3.211e-09	---	intergenic_variant	MODIFIER
rs317518986	1	170727901	C	T	1:170727901:C:T	meta	-0.2674	0.0452	3.236e-09	---	intergenic_variant	MODIFIER
rs738556224	4	89902242	A	G	4:89902242:A:G	group1;meta	-0.2489	0.0421	3.38e-09	--?	intron_variant	MODIFIER	EXOC6B	ENSGALG00000016098	protein_coding	1
rs739273903	4	89902246	T	G	4:89902246:T:G	group1;meta	-0.2489	0.0421	3.38e-09	--?	intron_variant	MODIFIER	EXOC6B	ENSGALG00000016098	protein_coding	1
	1	170589660	TC	CTACT	1:170589660:TC:CTACT	meta	-0.261	0.0442	3.414e-09	---	upstream_gene_variant	MODIFIER	RCBTB1	ENSGALG00000017008	protein_coding	-1
rs14808631	1	33693486	C	G	1:33693486:C:G	meta	0.2375	0.0402	3.485e-09	+++	intron_variant	MODIFIER	SRGAP1	ENSGALG00000009825	protein_coding	1
	1	171086450	A	T	1:171086450:A:T	meta	0.2419	0.041	3.498e-09	+++	downstream_gene_variant	MODIFIER		ENSGALG00000048894	lncRNA	-1
rs313640831	1	170958562	A	G	1:170958562:A:G	meta	-0.2453	0.0416	3.557e-09	---	downstream_gene_variant	MODIFIER		ENSGALG00000053256	lncRNA	1
rs315184079	3	71595425	G	A	3:71595425:G:A	group1;meta	0.2386	0.0404	3.647e-09	+++	intergenic_variant	MODIFIER
	1	170739422	A	G	1:170739422:A:G	meta	0.2553	0.0433	3.692e-09	+++	intron_variant&non_coding_transcript_variant	MODIFIER		ENSGALG00000052226	lncRNA	1
rs317295952	4	46660306	C	A	4:46660306:C:A	meta	0.2506	0.0425	3.697e-09	+++	intron_variant&non_coding_transcript_variant	MODIFIER		ENSGALG00000049941	lncRNA	1
	1	39956323	G	C	1:39956323:G:C	meta	0.4399	0.0747	3.816e-09	+++	intron_variant	MODIFIER		ENSGALG00000051132	protein_coding	1
rs732700502	1	170977330	A	C	1:170977330:A:C	meta	0.2275	0.0386	3.869e-09	+++	intergenic_variant	MODIFIER
	1	34334480	T	C	1:34334480:T:C	meta	-0.2891	0.0491	3.913e-09	---	intron_variant	MODIFIER	HMGA2	ENSGALG00000009875	protein_coding	1
	1	170958343	T	C	1:170958343:T:C	meta	-0.3067	0.0521	3.922e-09	---	downstream_gene_variant	MODIFIER		ENSGALG00000053256	lncRNA	1
rs737450866	1	170713199	T	A	1:170713199:T:A	meta	-0.2541	0.0432	4e-09	---	downstream_gene_variant	MODIFIER	gga-mir-16-1	ENSGALG00000018254	miRNA	-1
rs317030159	4	89914261	C	A	4:89914261:C:A	meta	0.261	0.0444	4.001e-09	++?	intron_variant	MODIFIER	EXOC6B	ENSGALG00000016098	protein_coding	1
rs15500137	1	171582601	A	C	1:171582601:A:C	meta	-0.3716	0.0631	4.006e-09	-?-	upstream_gene_variant	MODIFIER		ENSGALG00000048038	protein_coding	-1
rs15500140	1	171582631	T	C	1:171582631:T:C	meta	-0.3716	0.0631	4.006e-09	-?-	upstream_gene_variant	MODIFIER		ENSGALG00000048038	protein_coding	-1
rs313748624	1	170714145	T	C	1:170714145:T:C	meta	0.2505	0.0426	4.075e-09	+++	downstream_gene_variant	MODIFIER	gga-mir-16-1	ENSGALG00000018254	miRNA	-1
	1	171517343	G	A	1:171517343:G:A	meta	0.2907	0.0495	4.141e-09	+++	intron_variant	MODIFIER	WDFY2	ENSGALG00000017019	protein_coding	1
rs317447354	17	6629692	C	T	17:6629692:C:T	meta	0.2403	0.0409	4.19e-09	+++	downstream_gene_variant	MODIFIER		ENSGALG00000054409	lncRNA	-1
rs316959205	1	170958478	C	T	1:170958478:C:T	meta	0.2489	0.0424	4.203e-09	+++	downstream_gene_variant	MODIFIER		ENSGALG00000053256	lncRNA	1
rs316321849	13	3802885	G	A	13:3802885:G:A	meta	0.3356	0.0572	4.36e-09	+++	intron_variant&non_coding_transcript_variant	MODIFIER		ENSGALG00000051535	lncRNA	1
	1	155113826	T	A	1:155113826:T:A	meta	0.4397	0.0749	4.409e-09	+++	missense_variant	MODERATE		ENSGALG00000054730	protein_coding	-1
rs740339820	1	171003394	C	G	1:171003394:C:G	meta	0.2932	0.05	4.45e-09	+++	intergenic_variant	MODIFIER
rs312816959	4	8473521	A	G	4:8473521:A:G	meta	0.232	0.0395	4.452e-09	+++	intron_variant	MODIFIER	DACH2	ENSGALG00000006886	protein_coding	-1
rs13971932	1	170595772	A	G	1:170595772:A:G	meta	0.2407	0.041	4.47e-09	+++	downstream_gene_variant	MODIFIER	KPNA3	ENSGALG00000017009	protein_coding	-1
rs317303211	1	170589628	G	A	1:170589628:G:A	meta	-0.2584	0.0441	4.609e-09	---	upstream_gene_variant	MODIFIER	RCBTB1	ENSGALG00000017008	protein_coding	-1
	9	15116865	G	A	9:15116865:G:A	group2;meta	0.3509	0.0599	4.643e-09	++?	intron_variant	MODIFIER		ENSGALG00000027983	protein_coding	1
rs316192624	4	89849222	G	A	4:89849222:G:A	meta	0.2659	0.0454	4.668e-09	++-	intron_variant	MODIFIER	EMX1	ENSGALG00000030516	protein_coding	-1
rs734605767	9	3256639	C	T	9:3256639:C:T	meta	0.3149	0.0538	4.717e-09	+++	intron_variant	MODIFIER		ENSGALG00000006724	protein_coding	-1
rs317974339	2	126119148	C	A	2:126119148:C:A	meta	-0.2199	0.0375	4.723e-09	---	upstream_gene_variant	MODIFIER		ENSGALG00000050232	lncRNA	1
rs312977293	21	1235939	C	G	21:1235939:C:G	group1;meta	0.2256	0.0385	4.738e-09	+++	intron_variant	MODIFIER	PRDM16	ENSGALG00000036728	protein_coding	-1
rs736481707	1	171089759	T	C	1:171089759:T:C	meta	0.248	0.0424	4.872e-09	+++	intron_variant&non_coding_transcript_variant	MODIFIER		ENSGALG00000048894	lncRNA	-1
rs313680268	1	170945917	G	A	1:170945917:G:A	meta	0.2227	0.0381	4.991e-09	+++	intron_variant&non_coding_transcript_variant	MODIFIER		ENSGALG00000053256	lncRNA	1
rs316561884	1	171586567	G	A	1:171586567:G:A	meta	0.3689	0.0631	5.138e-09	+?+	upstream_gene_variant	MODIFIER		ENSGALG00000051011	lncRNA	1
rs13748455	1	29296507	A	T	1:29296507:A:T	meta	-0.2704	0.0463	5.203e-09	---	intron_variant	MODIFIER	PDZRN4	ENSGALG00000009530	protein_coding	1
rs741303244	1	171086458	G	A	1:171086458:G:A	meta	-0.2392	0.041	5.269e-09	---	downstream_gene_variant	MODIFIER		ENSGALG00000048894	lncRNA	-1
rs741240582	1	20419667	C	T	1:20419667:C:T	meta	0.2565	0.0439	5.289e-09	+++	downstream_gene_variant	MODIFIER	TRABD	ENSGALG00000030705	protein_coding	1
rs1058752129	3	61027100	T	C	3:61027100:T:C	meta	-0.3018	0.0517	5.319e-09	--?	intron_variant&non_coding_transcript_variant	MODIFIER		ENSGALG00000047997	lncRNA	1
rs313829454	6	8963993	G	A	6:8963993:G:A	meta	-0.2273	0.039	5.433e-09	---	intron_variant&non_coding_transcript_variant	MODIFIER		ENSGALG00000047826	lncRNA	-1
rs733680041	10	1383209	G	T	10:1383209:G:T	meta	-0.3494	0.0599	5.444e-09	---	intron_variant	MODIFIER		ENSGALG00000039164	protein_coding	1
rs313301562	1	18528277	T	C	1:18528277:T:C	meta	-0.4762	0.0817	5.688e-09	??-	intergenic_variant	MODIFIER
	1	170725150	TG	CA	1:170725150:TG:CA	meta	-0.2606	0.0448	5.801e-09	---	intergenic_variant	MODIFIER
rs731854536	21	1234263	G	C	21:1234263:G:C	meta	-0.2337	0.0401	5.852e-09	---	intron_variant	MODIFIER	PRDM16	ENSGALG00000036728	protein_coding	-1
rs314875401	4	54109502	C	T	4:54109502:C:T	meta	-0.2954	0.0508	5.946e-09	-+-	intron_variant	MODIFIER	TNIP3	ENSGALG00000011961	protein_coding	1
rs15750455	6	1437232	G	T	6:1437232:G:T	meta	0.2135	0.0367	6.087e-09	++-	non_coding_transcript_exon_variant	MODIFIER		ENSGALG00000053726	lncRNA	1
rs15498742	1	171077347	C	T	1:171077347:C:T	meta	-0.2528	0.0435	6.168e-09	---	intergenic_variant	MODIFIER
rs739043396	1	170727330	C	T	1:170727330:C:T	group2;meta	-0.2543	0.0438	6.37e-09	---	intergenic_variant	MODIFIER
rs732021802	1	171327622	T	A	1:171327622:T:A	meta	0.3322	0.0572	6.411e-09	++?	intron_variant&non_coding_transcript_variant	MODIFIER		ENSGALG00000052822	lncRNA	-1
	8	7230569	C	T	8:7230569:C:T	meta	0.3334	0.0574	6.455e-09	+++	intron_variant	MODIFIER	PAPPA2	ENSGALG00000040432	protein_coding	-1
rs313170778	1	170767822	C	T	1:170767822:C:T	meta	0.2792	0.0481	6.463e-09	++?	intergenic_variant	MODIFIER
rs15498768	1	171086032	G	T	1:171086032:G:T	meta	-0.2415	0.0416	6.48e-09	---	downstream_gene_variant	MODIFIER		ENSGALG00000048894	lncRNA	-1
rs739669945	4	78048969	T	C	4:78048969:T:C	meta	-0.3296	0.0568	6.503e-09	---	downstream_gene_variant	MODIFIER	HS3ST1	ENSGALG00000014934	protein_coding	1
rs734884466	1	20419662	G	T	1:20419662:G:T	meta	0.2548	0.0439	6.566e-09	+++	downstream_gene_variant	MODIFIER	TRABD	ENSGALG00000030705	protein_coding	1
rs316461784	21	1174762	C	A	21:1174762:C:A	group1;meta	0.2211	0.0381	6.567e-09	++-	intron_variant	MODIFIER	PRDM16	ENSGALG00000036728	protein_coding	-1
rs315880698	1	35965669	T	C	1:35965669:T:C	meta	-0.232	0.04	6.61e-09	---	intron_variant	MODIFIER	PTPRB	ENSGALG00000010049	protein_coding	-1
rs1059463010	1	20419901	C	T	1:20419901:C:T	meta	0.2755	0.0475	6.651e-09	+++	downstream_gene_variant	MODIFIER	TRABD	ENSGALG00000030705	protein_coding	1
rs315818380	1	170638118	T	C	1:170638118:T:C	meta	0.2389	0.0412	6.678e-09	+++	intron_variant	MODIFIER	KPNA3	ENSGALG00000017009	protein_coding	-1
rs314193552	1	170985336	A	G	1:170985336:A:G	meta	0.2159	0.0372	6.688e-09	+++	intergenic_variant	MODIFIER
rs1060463961	1	34345917	T	C	1:34345917:T:C	meta	-0.2769	0.0478	6.732e-09	---	intron_variant	MODIFIER	HMGA2	ENSGALG00000009875	protein_coding	1
rs732351485	1	171327987	T	C	1:171327987:T:C	meta	-0.3362	0.058	6.81e-09	--?	intron_variant&non_coding_transcript_variant	MODIFIER		ENSGALG00000052822	lncRNA	-1
	1	170698996	CCTG	C	1:170698996:CCTG:C	meta	0.2926	0.0505	6.82e-09	?++	downstream_gene_variant	MODIFIER	TRIM13	ENSGALG00000017011	protein_coding	1
rs731597051	33	5165194	A	G	33:5165194:A:G	group3;meta	-0.2211	0.0381	6.854e-09	---	intron_variant	MODIFIER	BCDIN3D	ENSGALG00000043400	protein_coding	1
rs15231437	1	34331817	T	C	1:34331817:T:C	meta	-0.2319	0.0401	7.121e-09	---	intron_variant	MODIFIER	HMGA2	ENSGALG00000009875	protein_coding	1
rs1058161816	1	20521138	T	TGGTG	1:20521138:T:TGGTG	meta	-0.3168	0.0547	7.124e-09	---	intergenic_variant	MODIFIER
rs317244136	6	22952577	A	G	6:22952577:A:G	meta	-0.2828	0.0489	7.148e-09	---	upstream_gene_variant	MODIFIER	ENTPD1	ENSGALG00000007078	protein_coding	1
rs739714152	21	1236496	A	G	21:1236496:A:G	meta	0.2248	0.0388	7.202e-09	+++	intron_variant	MODIFIER	PRDM16	ENSGALG00000036728	protein_coding	-1
rs738372559	6	22952546	A	T	6:22952546:A:T	meta	-0.281	0.0486	7.233e-09	---	upstream_gene_variant	MODIFIER	ENTPD1	ENSGALG00000007078	protein_coding	1
rs736096924	1	171587601	C	T	1:171587601:C:T	meta	0.3667	0.0634	7.263e-09	+?+	downstream_gene_variant	MODIFIER	TMEM272	ENSGALG00000054675	protein_coding	-1
rs740308880	1	171091824	C	A	1:171091824:C:A	meta	-0.233	0.0403	7.327e-09	---	intron_variant&non_coding_transcript_variant	MODIFIER		ENSGALG00000048894	lncRNA	-1
	1	34342176	T	C	1:34342176:T:C	meta	-0.2901	0.0502	7.337e-09	---	intron_variant	MODIFIER	HMGA2	ENSGALG00000009875	protein_coding	1
rs737686355	6	10743809	G	A	6:10743809:G:A	group3;meta	0.2457	0.0425	7.444e-09	-++	intergenic_variant	MODIFIER
rs1059449592	1	34351214	T	C	1:34351214:T:C	meta	-0.2783	0.0482	7.582e-09	---	intron_variant	MODIFIER	HMGA2	ENSGALG00000009875	protein_coding	1
rs317447783	14	6313621	G	A	14:6313621:G:A	meta	0.2848	0.0493	7.822e-09	+++	intron_variant	MODIFIER		ENSGALG00000044187	protein_coding	1
rs318129823	1	170714723	C	T	1:170714723:C:T	meta	-0.2455	0.0425	7.982e-09	---	downstream_gene_variant	MODIFIER	gga-mir-16-1	ENSGALG00000018254	miRNA	-1
rs735436352	13	3793988	G	A	13:3793988:G:A	meta	0.2871	0.0498	8.038e-09	+++	intron_variant&non_coding_transcript_variant	MODIFIER		ENSGALG00000051535	lncRNA	1
rs315829846	6	19848045	C	G	6:19848045:C:G	meta	0.2536	0.044	8.081e-09	+++	downstream_gene_variant	MODIFIER	CXCL12	ENSGALG00000041346	protein_coding	-1
rs732901948	1	170698082	C	T	1:170698082:C:T	meta	-0.2912	0.0505	8.101e-09	?--	downstream_gene_variant	MODIFIER	TRIM13	ENSGALG00000017011	protein_coding	1
rs14157402	2	29054260	G	A	2:29054260:G:A	meta	-0.3171	0.055	8.156e-09	---	intergenic_variant	MODIFIER
rs735630443	4	76746428	A	C	4:76746428:A:C	meta	-0.3743	0.0649	8.201e-09	-?-	intron_variant	MODIFIER	C1QTNF7	ENSGALG00000014515	protein_coding	-1
rs317835771	1	171327356	T	C	1:171327356:T:C	meta	-0.3342	0.058	8.299e-09	--?	intron_variant&non_coding_transcript_variant	MODIFIER		ENSGALG00000052822	lncRNA	-1
rs733750741	6	28685113	G	A	6:28685113:G:A	meta	0.8083	0.1403	8.38e-09	??+	upstream_gene_variant	MODIFIER	VWA2	ENSGALG00000008980	protein_coding	1
rs317822024	12	9342005	C	T	12:9342005:C:T	meta	0.8083	0.1403	8.38e-09	??+	intron_variant	MODIFIER	ABHD6	ENSGALG00000005696	protein_coding	1
rs738302725	26	422560	T	C	26:422560:T:C	meta	-0.2453	0.0426	8.481e-09	---	intergenic_variant	MODIFIER
rs731656755	1	171494373	G	T	1:171494373:G:T	group1;meta	0.2723	0.0474	8.942e-09	+++	intron_variant	MODIFIER	WDFY2	ENSGALG00000017019	protein_coding	1
rs317996793	21	1636151	G	A	21:1636151:G:A	meta	0.2524	0.0439	9.02e-09	+++	intron_variant&non_coding_transcript_variant	MODIFIER		ENSGALG00000052664	lncRNA	1
rs313615495	8	7282929	T	C	8:7282929:T:C	meta	-0.2742	0.0478	9.447e-09	---	intron_variant	MODIFIER	COP1	ENSGALG00000004500	protein_coding	1
	1	23556680	TG	CC	1:23556680:TG:CC	meta	0.2476	0.0431	9.452e-09	+++	upstream_gene_variant	MODIFIER	CPED1	ENSGALG00000009002	protein_coding	-1
rs16642650	8	24318352	A	G	8:24318352:A:G	meta	-0.2445	0.0426	9.459e-09	---	intron_variant&non_coding_transcript_variant	MODIFIER		ENSGALG00000038391	lncRNA	1
rs731790618	1	171049973	A	T	1:171049973:A:T	meta	0.2351	0.041	9.585e-09	+++	intergenic_variant	MODIFIER
rs735701606	1	23600126	T	C	1:23600126:T:C	meta	0.2348	0.0409	9.708e-09	+++	intergenic_variant	MODIFIER
rs318127979	21	1169991	T	C	21:1169991:T:C	meta	-0.2108	0.0368	9.733e-09	--+	intron_variant	MODIFIER	PRDM16	ENSGALG00000036728	protein_coding	-1
	22	1514271	T	C	22:1514271:T:C	meta	-0.3133	0.0546	9.761e-09	---	downstream_gene_variant	MODIFIER	EGR3	ENSGALG00000037437	protein_coding	1
rs1058198426	1	34345776	C	T	1:34345776:C:T	meta	0.2671	0.0466	9.827e-09	+++	intron_variant	MODIFIER	HMGA2	ENSGALG00000009875	protein_coding	1
rs733651660	1	170692594	G	T	1:170692594:G:T	meta	-0.292	0.051	1.007e-08	?--	intron_variant	MODIFIER	TRIM13	ENSGALG00000017011	protein_coding	1
rs15499231	1	171307681	A	T	1:171307681:A:T	meta	0.3277	0.0572	1.013e-08	++?	intron_variant&non_coding_transcript_variant	MODIFIER		ENSGALG00000052822	lncRNA	-1
rs312721935	4	46647178	A	G	4:46647178:A:G	meta	-0.2701	0.0472	1.03e-08	---	intron_variant&non_coding_transcript_variant	MODIFIER		ENSGALG00000049941	lncRNA	1
rs318076298	1	170719381	C	A	1:170719381:C:A	meta	-0.2479	0.0433	1.042e-08	---	upstream_gene_variant	MODIFIER	gga-mir-16-1	ENSGALG00000018254	miRNA	-1
rs15499259	1	171321600	C	G	1:171321600:C:G	meta	-0.3308	0.0578	1.048e-08	--?	intron_variant&non_coding_transcript_variant	MODIFIER		ENSGALG00000052822	lncRNA	-1
	1	34285975	C	T	1:34285975:C:T	meta	0.2829	0.0494	1.051e-08	++?	intergenic_variant	MODIFIER
rs734478182	4	46684867	C	T	4:46684867:C:T	meta	0.2489	0.0435	1.058e-08	+++	upstream_gene_variant	MODIFIER		ENSGALG00000053661	miRNA	1
	22	1645383	T	G	22:1645383:T:G	meta	-0.6759	0.1182	1.077e-08	-??	intron_variant	MODIFIER		ENSGALG00000040807	protein_coding	-1
rs314239840	1	171354497	C	T	1:171354497:C:T	meta	0.2801	0.049	1.095e-08	+++	intron_variant	MODIFIER		ENSGALG00000017016	protein_coding	1
rs735581274	4	76648322	T	C	4:76648322:T:C	meta	-0.2363	0.0414	1.117e-08	---	synonymous_variant	LOW	BST1	ENSGALG00000014509	protein_coding	-1
	1	171457567	A	G	1:171457567:A:G	meta	-0.3363	0.0589	1.146e-08	--?	intron_variant	MODIFIER	INTS6	ENSGALG00000017018	protein_coding	-1
rs15500167	1	171585347	G	A	1:171585347:G:A	meta	0.3636	0.0637	1.15e-08	+?+	upstream_gene_variant	MODIFIER		ENSGALG00000051011	lncRNA	1
rs317727750	4	53974191	T	C	4:53974191:T:C	group1;meta	-0.2479	0.0434	1.164e-08	--+	intron_variant	MODIFIER	ANXA5	ENSGALG00000011885	protein_coding	1
rs737726409	1	168202583	C	T	1:168202583:C:T	meta	-0.2181	0.0382	1.17e-08	---	intron_variant	MODIFIER	ENOX1	ENSGALG00000016967	protein_coding	-1
rs731299553	1	23610557	G	A	1:23610557:G:A	meta	-0.2192	0.0384	1.187e-08	---	intron_variant	MODIFIER	TSPAN12	ENSGALG00000009029	protein_coding	1
	22	1595931	G	A	22:1595931:G:A	meta	0.3478	0.061	1.192e-08	++?	intron_variant	MODIFIER	SLC39A14	ENSGALG00000033989	protein_coding	-1
rs737306788	13	3801719	C	T	13:3801719:C:T	meta	0.3238	0.0568	1.222e-08	-++	intron_variant&non_coding_transcript_variant	MODIFIER		ENSGALG00000051535	lncRNA	1
rs315520225	1	171242688	C	T	1:171242688:C:T	meta	0.328	0.0576	1.224e-08	++?	intron_variant	MODIFIER	RNASEH2B	ENSGALG00000017015	protein_coding	1
rs315616182	24	1442804	A	G	24:1442804:A:G	meta	0.8245	0.1448	1.224e-08	??+	intergenic_variant	MODIFIER
rs14282379	21	1759976	G	A	21:1759976:G:A	meta	0.2631	0.0462	1.259e-08	+++	intron_variant	MODIFIER	SKI	ENSGALG00000001229	protein_coding	-1
rs312649579	1	170860385	C	T	1:170860385:C:T	meta	0.255	0.0448	1.271e-08	+++	intergenic_variant	MODIFIER
rs16529952	6	4730347	G	T	6:4730347:G:T	meta	0.3559	0.0626	1.299e-08	+?+	intron_variant&non_coding_transcript_variant	MODIFIER		ENSGALG00000048245	lncRNA	-1
rs316222187	4	24824671	G	A	4:24824671:G:A	meta	-0.2542	0.0447	1.312e-08	---	downstream_gene_variant	MODIFIER		ENSGALG00000049284	lncRNA	-1
	1	170906426	G	GT	1:170906426:G:GT	meta	-0.3119	0.0549	1.33e-08	---	intron_variant&non_coding_transcript_variant	MODIFIER		ENSGALG00000053256	lncRNA	1
rs316004122	21	1135235	C	T	21:1135235:C:T	group1;meta	-0.1833	0.0323	1.361e-08	-++	intron_variant	MODIFIER	PRDM16	ENSGALG00000036728	protein_coding	-1
rs732477898	14	6314430	A	T	14:6314430:A:T	meta	-0.2859	0.0504	1.376e-08	---	intron_variant	MODIFIER		ENSGALG00000044187	protein_coding	1
rs13750177	1	33694152	A	G	1:33694152:A:G	meta	0.2754	0.0485	1.378e-08	+++	intron_variant	MODIFIER	SRGAP1	ENSGALG00000009825	protein_coding	1
rs738481378	1	170702085	G	C	1:170702085:G:C	meta	-0.2931	0.0516	1.381e-08	?--	downstream_gene_variant	MODIFIER	KCNRG	ENSGALG00000017012	protein_coding	1
rs317746664	4	54110878	A	G	4:54110878:A:G	meta	0.2669	0.0471	1.417e-08	+++	intron_variant	MODIFIER	TNIP3	ENSGALG00000011961	protein_coding	1
rs731262388	1	34350688	A	G	1:34350688:A:G	meta	-0.2866	0.0505	1.423e-08	--?	intron_variant	MODIFIER	HMGA2	ENSGALG00000009875	protein_coding	1
rs314791193	8	7255261	A	G	8:7255261:A:G	meta	0.3137	0.0553	1.425e-08	+++	intron_variant	MODIFIER	COP1	ENSGALG00000004500	protein_coding	1
rs731749018	1	171343094	G	A	1:171343094:G:A	meta	0.2948	0.052	1.429e-08	+++	intron_variant	MODIFIER		ENSGALG00000017016	protein_coding	1
rs13553196	1	171085269	T	A	1:171085269:T:A	meta	-0.2469	0.0436	1.455e-08	---	downstream_gene_variant	MODIFIER		ENSGALG00000048894	lncRNA	-1
rs315871761	1	33919542	A	G	1:33919542:A:G	meta	0.214	0.0378	1.474e-08	+++	intron_variant	MODIFIER	TBC1D30	ENSGALG00000009859	protein_coding	1
rs317958346	8	7233400	G	A	8:7233400:G:A	meta	0.3186	0.0563	1.491e-08	+++	upstream_gene_variant	MODIFIER	PAPPA2	ENSGALG00000040432	protein_coding	-1
rs315365603	14	6314212	G	T	14:6314212:G:T	meta	0.2724	0.0481	1.495e-08	+++	intron_variant	MODIFIER		ENSGALG00000044187	protein_coding	1
	1	34339458	G	T	1:34339458:G:T	meta	0.2836	0.0501	1.504e-08	+++	intron_variant	MODIFIER	HMGA2	ENSGALG00000009875	protein_coding	1
	1	34343020	A	AGTGT	1:34343020:A:AGTGT	meta	-0.2891	0.0511	1.505e-08	---	intron_variant	MODIFIER	HMGA2	ENSGALG00000009875	protein_coding	1
rs15500179	1	171585572	A	T	1:171585572:A:T	meta	-0.3422	0.0605	1.527e-08	-?-	upstream_gene_variant	MODIFIER		ENSGALG00000051011	lncRNA	1
rs312740519	8	7247582	G	A	8:7247582:G:A	meta	0.2171	0.0384	1.532e-08	+++	upstream_gene_variant	MODIFIER	COP1	ENSGALG00000004500	protein_coding	1
	1	33920915	TGA	AAT	1:33920915:TGA:AAT	meta	0.2073	0.0366	1.541e-08	+++	intron_variant	MODIFIER	TBC1D30	ENSGALG00000009859	protein_coding	1
rs737850631	1	33920921	G	A	1:33920921:G:A	meta	0.2073	0.0366	1.541e-08	+++	intron_variant	MODIFIER	TBC1D30	ENSGALG00000009859	protein_coding	1
rs736252718	8	7255113	C	T	8:7255113:C:T	meta	-0.2932	0.0518	1.546e-08	---	intron_variant	MODIFIER	COP1	ENSGALG00000004500	protein_coding	1
rs313022788	1	171049943	T	C	1:171049943:T:C	meta	0.2308	0.0408	1.558e-08	+++	intergenic_variant	MODIFIER
rs731718157	10	1395596	C	G	10:1395596:C:G	meta	-0.3705	0.0655	1.579e-08	?--	intron_variant	MODIFIER		ENSGALG00000039164	protein_coding	1
	1	170758343	C	T	1:170758343:C:T	meta	0.3136	0.0555	1.626e-08	++?	downstream_gene_variant	MODIFIER		ENSGALG00000052226	lncRNA	1
rs15229921	1	33680208	G	A	1:33680208:G:A	meta	-0.2247	0.0398	1.636e-08	---	intron_variant	MODIFIER	SRGAP1	ENSGALG00000009825	protein_coding	1
rs734313260	1	34199798	C	T	1:34199798:C:T	meta	-0.2837	0.0503	1.648e-08	---	intergenic_variant	MODIFIER
rs1059437954	1	34199840	TA	T	1:34199840:TA:T	meta	-0.2837	0.0503	1.648e-08	---	intergenic_variant	MODIFIER
rs13750175	1	33694118	C	T	1:33694118:C:T	meta	-0.2746	0.0486	1.651e-08	---	intron_variant	MODIFIER	SRGAP1	ENSGALG00000009825	protein_coding	1
rs317317277	8	7254465	T	C	8:7254465:T:C	meta	0.3078	0.0545	1.667e-08	+++	intron_variant	MODIFIER	COP1	ENSGALG00000004500	protein_coding	1
rs314803752	4	10926953	C	T	4:10926953:C:T	meta	-0.234	0.0415	1.701e-08	---	downstream_gene_variant	MODIFIER	gga-mir-1728	ENSGALG00000025534	miRNA	-1
rs313951041	9	15288490	G	A	9:15288490:G:A	meta	0.2397	0.0425	1.713e-08	+++	upstream_gene_variant	MODIFIER	PSMD1	ENSGALG00000007664	protein_coding	1
rs13551691	1	168204352	G	T	1:168204352:G:T	meta	-0.2416	0.0428	1.717e-08	---	intron_variant	MODIFIER	ENOX1	ENSGALG00000016967	protein_coding	-1
	1	34363597	G	T	1:34363597:G:T	meta	0.3046	0.054	1.737e-08	++?	intron_variant	MODIFIER	HMGA2	ENSGALG00000009875	protein_coding	1
	1	170743580	C	T	1:170743580:C:T	meta	0.3125	0.0554	1.743e-08	++?	intron_variant&non_coding_transcript_variant	MODIFIER		ENSGALG00000052226	lncRNA	1
rs737092539	1	171328019	T	C	1:171328019:T:C	meta	-0.3249	0.0577	1.752e-08	--?	intron_variant&non_coding_transcript_variant	MODIFIER		ENSGALG00000052822	lncRNA	-1
rs15641233	4	86363007	T	C	4:86363007:T:C	meta	0.2099	0.0373	1.764e-08	+++	intergenic_variant	MODIFIER
rs14636867	8	5730874	T	C	8:5730874:T:C	meta	0.2063	0.0366	1.786e-08	+++	intergenic_variant	MODIFIER
rs14811002	1	35965745	A	G	1:35965745:A:G	meta	-0.2209	0.0392	1.805e-08	---	intron_variant	MODIFIER	PTPRB	ENSGALG00000010049	protein_coding	-1
rs80712431	10	3270515	G	A	10:3270515:G:A	meta	0.3492	0.062	1.823e-08	+++	intron_variant	MODIFIER	LINGO1	ENSGALG00000002708	protein_coding	1
	1	34286043	G	A	1:34286043:G:A	meta	0.2764	0.0491	1.841e-08	++?	intergenic_variant	MODIFIER
	1	34286045	T	TGAAA	1:34286045:T:TGAAA	meta	-0.2764	0.0491	1.841e-08	--?	intergenic_variant	MODIFIER
rs16453897	4	89942608	T	G	4:89942608:T:G	group1;meta	-0.2203	0.0392	1.858e-08	---	intron_variant	MODIFIER	EXOC6B	ENSGALG00000016098	protein_coding	1
rs794480816	1	133715243	C	A	1:133715243:C:A	meta	0.3332	0.0593	1.891e-08	+++	intron_variant	MODIFIER		ENSGALG00000016755	protein_coding	-1
	33	6297699	T	C	33:6297699:T:C	meta	-0.2262	0.0403	1.92e-08	---	downstream_gene_variant	MODIFIER	NAA40	ENSGALG00000038219	protein_coding	-1
rs14917021	1	170765887	C	A	1:170765887:C:A	meta	-0.2226	0.0396	1.938e-08	---	intergenic_variant	MODIFIER
rs1058431494	1	29794315	GAT	G	1:29794315:GAT:G	meta	0.2704	0.0482	1.982e-08	+++	intron_variant	MODIFIER	PRICKLE1	ENSGALG00000009556	protein_coding	-1
	1	170758323	A	ATT	1:170758323:A:ATT	meta	-0.3231	0.0576	1.985e-08	--?	downstream_gene_variant	MODIFIER		ENSGALG00000052226	lncRNA	1
rs314082908	14	6313705	A	G	14:6313705:A:G	meta	-0.2649	0.0472	2.016e-08	---	intron_variant	MODIFIER		ENSGALG00000044187	protein_coding	1
rs314113142	1	170696511	C	G	1:170696511:C:G	meta	0.2857	0.0509	2.021e-08	?++	downstream_gene_variant	MODIFIER	TRIM13	ENSGALG00000017011	protein_coding	1
	1	34349917	CA	TG	1:34349917:CA:TG	meta	-0.2708	0.0483	2.025e-08	---	intron_variant	MODIFIER	HMGA2	ENSGALG00000009875	protein_coding	1
rs15498778	1	171087214	GA	G	1:171087214:GA:G	meta	-0.2343	0.0418	2.071e-08	---	downstream_gene_variant	MODIFIER		ENSGALG00000048894	lncRNA	-1
rs317368404	1	170974716	A	C	1:170974716:A:C	meta	0.2897	0.0517	2.079e-08	+++	intergenic_variant	MODIFIER
rs1058859300	1	176323564	T	C	1:176323564:T:C	meta	-0.3124	0.0557	2.087e-08	---	intergenic_variant	MODIFIER
rs314098232	13	13266550	T	A	13:13266550:T:A	group3;meta	0.2273	0.0406	2.09e-08	+-+	upstream_gene_variant	MODIFIER		ENSGALG00000049934	lncRNA	-1
rs739855474	12	3279854	C	T	12:3279854:C:T	meta	0.2175	0.0388	2.103e-08	+++	intergenic_variant	MODIFIER
rs313831892	1	176323516	T	C	1:176323516:T:C	meta	-0.3122	0.0557	2.115e-08	---	intergenic_variant	MODIFIER
rs16642649	8	24318349	C	T	8:24318349:C:T	meta	0.2367	0.0423	2.117e-08	+++	intron_variant&non_coding_transcript_variant	MODIFIER		ENSGALG00000038391	lncRNA	1
rs315790410	28	1167821	G	A	28:1167821:G:A	group1;meta	0.2436	0.0435	2.129e-08	+-+	downstream_gene_variant	MODIFIER	FZR1	ENSGALG00000002085	protein_coding	-1
rs731013348	1	168610258	G	A	1:168610258:G:A	meta	-0.2303	0.0411	2.137e-08	---	intergenic_variant	MODIFIER
rs739784001	26	711745	G	A	26:711745:G:A	meta	0.2426	0.0433	2.161e-08	+++	intron_variant	MODIFIER	PPP1R12B	ENSGALG00000000336	protein_coding	-1
rs317386033	13	3794696	G	A	13:3794696:G:A	meta	0.2915	0.0521	2.164e-08	+++	intron_variant&non_coding_transcript_variant	MODIFIER		ENSGALG00000051535	lncRNA	1
rs731503902	1	171403870	C	T	1:171403870:C:T	meta	-0.2625	0.0469	2.214e-08	---	intron_variant	MODIFIER	SERPINE3	ENSGALG00000017017	protein_coding	1
	1	170714529	TG	CA	1:170714529:TG:CA	meta	-0.2323	0.0415	2.238e-08	---	downstream_gene_variant	MODIFIER	gga-mir-16-1	ENSGALG00000018254	miRNA	-1
rs13553170	1	171071301	G	A	1:171071301:G:A	meta	-0.2351	0.042	2.243e-08	---	intergenic_variant	MODIFIER
rs15496749	1	170142493	A	C	1:170142493:A:C	meta	0.2236	0.04	2.256e-08	+++	intron_variant	MODIFIER	RB1	ENSGALG00000016997	protein_coding	1
rs317938661	1	169149223	C	T	1:169149223:C:T	meta	-0.2098	0.0375	2.284e-08	---	upstream_gene_variant	MODIFIER		ENSGALG00000050157	protein_coding	-1
rs315787800	1	169149253	T	C	1:169149253:T:C	meta	0.2098	0.0375	2.284e-08	+++	upstream_gene_variant	MODIFIER		ENSGALG00000050157	protein_coding	-1
rs733252971	1	170977682	T	A	1:170977682:T:A	meta	-0.2215	0.0396	2.294e-08	---	intergenic_variant	MODIFIER
rs735727393	21	741144	C	T	21:741144:C:T	meta	0.2591	0.0464	2.33e-08	+++	intergenic_variant	MODIFIER
rs316407336	1	171549170	C	G	1:171549170:C:G	meta	-0.2826	0.0506	2.355e-08	---	intergenic_variant	MODIFIER
rs312379465	1	20469273	T	C	1:20469273:T:C	meta	-0.2748	0.0492	2.356e-08	---	intron_variant	MODIFIER	TUBGCP6	ENSGALG00000032156	protein_coding	-1
rs740512274	1	170136845	C	G	1:170136845:C:G	meta	0.2297	0.0411	2.382e-08	+++	intron_variant	MODIFIER	RB1	ENSGALG00000016997	protein_coding	1
rs318085897	1	34331129	C	T	1:34331129:C:T	meta	0.2211	0.0396	2.389e-08	+++	intron_variant	MODIFIER	HMGA2	ENSGALG00000009875	protein_coding	1
rs741249990	1	171159353	A	G	1:171159353:A:G	meta	-0.341	0.0611	2.412e-08	--?	downstream_gene_variant	MODIFIER		ENSGALG00000053718	lncRNA	1
rs13748454	1	29296429	A	G	1:29296429:A:G	meta	-0.2481	0.0445	2.417e-08	---	intron_variant	MODIFIER	PDZRN4	ENSGALG00000009530	protein_coding	1
rs740887528	7	33351588	G	A	7:33351588:G:A	meta	0.2382	0.0427	2.463e-08	+++	intron_variant	MODIFIER	ZEB2	ENSGALG00000040465	protein_coding	-1
rs316719087	21	1644375	T	C	21:1644375:T:C	meta	-0.2413	0.0433	2.476e-08	---	downstream_gene_variant	MODIFIER		ENSGALG00000052664	lncRNA	1
	1	170724490	CA	TG	1:170724490:CA:TG	meta	0.2389	0.0429	2.486e-08	+++	intergenic_variant	MODIFIER
rs314269947	12	9342092	G	T	12:9342092:G:T	meta	0.7998	0.1435	2.515e-08	??+	intron_variant	MODIFIER	ABHD6	ENSGALG00000005696	protein_coding	1
rs731115080	1	35968762	C	T	1:35968762:C:T	meta	0.2671	0.0479	2.522e-08	+++	intron_variant	MODIFIER	PTPRB	ENSGALG00000010049	protein_coding	-1
rs737756349	14	6318067	T	C	14:6318067:T:C	meta	-0.271	0.0486	2.527e-08	---	intron_variant	MODIFIER		ENSGALG00000044187	protein_coding	1
rs14913666	1	168139885	G	C	1:168139885:G:C	meta	-0.2551	0.0458	2.555e-08	---	intron_variant	MODIFIER	ENOX1	ENSGALG00000016967	protein_coding	-1
	1	170743980	G	T	1:170743980:G:T	meta	0.2987	0.0536	2.56e-08	++?	intron_variant&non_coding_transcript_variant	MODIFIER		ENSGALG00000052226	lncRNA	1
rs13972137	1	170796659	T	G	1:170796659:T:G	meta	-0.2365	0.0425	2.561e-08	---	intron_variant&non_coding_transcript_variant	MODIFIER		ENSGALG00000050514	lncRNA	-1
rs13553113	1	170796675	T	C	1:170796675:T:C	meta	0.2365	0.0425	2.561e-08	+++	intron_variant&non_coding_transcript_variant	MODIFIER		ENSGALG00000050514	lncRNA	-1
	1	170796675	TG	CA	1:170796675:TG:CA	meta	0.2365	0.0425	2.561e-08	+++	intron_variant&non_coding_transcript_variant	MODIFIER		ENSGALG00000050514	lncRNA	-1
rs13972140	1	170796694	A	C	1:170796694:A:C	meta	-0.2365	0.0425	2.561e-08	---	intron_variant&non_coding_transcript_variant	MODIFIER		ENSGALG00000050514	lncRNA	-1
rs733270584	13	13243569	C	T	13:13243569:C:T	group3;meta	0.2366	0.0425	2.563e-08	+-+	intergenic_variant	MODIFIER
rs314277810	1	170794517	T	G	1:170794517:T:G	meta	0.2449	0.044	2.6e-08	+++	intron_variant&non_coding_transcript_variant	MODIFIER		ENSGALG00000050514	lncRNA	-1
rs317990189	1	168204927	C	A	1:168204927:C:A	meta	-0.2421	0.0435	2.638e-08	---	intron_variant	MODIFIER	ENOX1	ENSGALG00000016967	protein_coding	-1
rs15500170	1	171585527	A	G	1:171585527:A:G	meta	-0.3445	0.0619	2.638e-08	-?-	upstream_gene_variant	MODIFIER		ENSGALG00000051011	lncRNA	1
rs15500172	1	171585538	T	C	1:171585538:T:C	meta	-0.3445	0.0619	2.638e-08	-?-	upstream_gene_variant	MODIFIER		ENSGALG00000051011	lncRNA	1
rs15500177	1	171585567	G	A	1:171585567:G:A	meta	0.3445	0.0619	2.638e-08	+?+	upstream_gene_variant	MODIFIER		ENSGALG00000051011	lncRNA	1
rs15500184	1	171585671	A	C	1:171585671:A:C	meta	-0.3445	0.0619	2.638e-08	-?-	upstream_gene_variant	MODIFIER		ENSGALG00000051011	lncRNA	1
rs731962407	1	171356101	C	T	1:171356101:C:T	meta	0.2464	0.0443	2.649e-08	+++	intron_variant	MODIFIER		ENSGALG00000017016	protein_coding	1
rs313275999	2	29014343	T	C	2:29014343:T:C	meta	0.3292	0.0592	2.65e-08	+++	intron_variant	MODIFIER	SNX13	ENSGALG00000010840	protein_coding	-1
	1	34339468	A	G	1:34339468:A:G	meta	-0.2848	0.0512	2.672e-08	---	intron_variant	MODIFIER	HMGA2	ENSGALG00000009875	protein_coding	1
rs14917244	1	171034240	A	G	1:171034240:A:G	meta	0.3191	0.0574	2.679e-08	+++	intergenic_variant	MODIFIER
rs318159233	14	3614198	C	T	14:3614198:C:T	meta	-0.2669	0.048	2.683e-08	---	intergenic_variant	MODIFIER
rs734380638	1	170727239	T	A	1:170727239:T:A	meta	-0.246	0.0443	2.726e-08	---	intergenic_variant	MODIFIER
rs316131795	1	30035505	A	G	1:30035505:A:G	group1;meta	-0.2208	0.0397	2.73e-08	-+-	upstream_gene_variant	MODIFIER		ENSGALG00000050876	lncRNA	-1
rs15498208	1	170769177	A	G	1:170769177:A:G	meta	-0.2342	0.0421	2.733e-08	---	intergenic_variant	MODIFIER
rs14472851	4	54616039	T	C	4:54616039:T:C	group1;meta	-0.3331	0.0599	2.737e-08	-?+	intergenic_variant	MODIFIER
rs15498135	1	170721543	T	C	1:170721543:T:C	meta	0.2854	0.0514	2.742e-08	++?	upstream_gene_variant	MODIFIER	gga-mir-16-1	ENSGALG00000018254	miRNA	-1
rs16414012	4	54240574	A	G	4:54240574:A:G	group1;meta	-0.2457	0.0442	2.758e-08	-+-	intron_variant	MODIFIER	PRDM5	ENSGALG00000011963	protein_coding	1
rs316544313	1	170715768	T	C	1:170715768:T:C	meta	0.2383	0.0429	2.762e-08	+++	downstream_gene_variant	MODIFIER	gga-mir-16-1	ENSGALG00000018254	miRNA	-1
rs15498564	1	170972207	A	G	1:170972207:A:G	meta	0.2824	0.0508	2.775e-08	+++	intergenic_variant	MODIFIER
rs317281018	1	34356536	T	C	1:34356536:T:C	meta	-0.2029	0.0365	2.782e-08	---	intron_variant	MODIFIER	HMGA2	ENSGALG00000009875	protein_coding	1
rs15231481	1	34356722	T	G	1:34356722:T:G	meta	0.2074	0.0374	2.816e-08	+++	intron_variant	MODIFIER	HMGA2	ENSGALG00000009875	protein_coding	1
rs317185343	1	170860490	A	G	1:170860490:A:G	meta	-0.2479	0.0447	2.835e-08	---	intergenic_variant	MODIFIER
	13	3791964	TTGTGTAGAGTATGGA	T	13:3791964:TTGTGTAGAGTATGGA:T	meta	0.313	0.0564	2.874e-08	+++	intron_variant&non_coding_transcript_variant	MODIFIER		ENSGALG00000051535	lncRNA	1
rs312559091	1	168611299	T	C	1:168611299:T:C	meta	0.2225	0.0401	2.876e-08	+++	intergenic_variant	MODIFIER
rs13973162	1	171680597	T	C	1:171680597:T:C	meta	-0.2977	0.0537	2.923e-08	---	upstream_gene_variant	MODIFIER	ALG11	ENSGALG00000017022	protein_coding	1
rs731861353	6	28684535	A	G	6:28684535:A:G	meta	-0.4894	0.0883	2.955e-08	-?-	upstream_gene_variant	MODIFIER	VWA2	ENSGALG00000008980	protein_coding	1
rs735377488	1	121386578	T	C	1:121386578:T:C	meta	-0.2214	0.0399	2.968e-08	-+-	intron_variant	MODIFIER	SH3KBP1	ENSGALG00000016420	protein_coding	1
rs735187826	1	170977685	C	T	1:170977685:C:T	meta	-0.219	0.0395	2.997e-08	---	intergenic_variant	MODIFIER
rs312408707	1	171588424	C	T	1:171588424:C:T	meta	0.3554	0.0641	3.003e-08	+?+	downstream_gene_variant	MODIFIER	TMEM272	ENSGALG00000054675	protein_coding	-1
rs1059284218	8	7244942	G	A	8:7244942:G:A	meta	0.3201	0.0578	3.064e-08	+++	intergenic_variant	MODIFIER
rs315609085	1	168205505	C	T	1:168205505:C:T	meta	-0.2431	0.0439	3.066e-08	---	intron_variant	MODIFIER	ENOX1	ENSGALG00000016967	protein_coding	-1
rs734698281	1	171225797	A	G	1:171225797:A:G	meta	-0.2502	0.0452	3.084e-08	---	intron_variant	MODIFIER	RNASEH2B	ENSGALG00000017015	protein_coding	1
rs738326686	1	170977469	G	A	1:170977469:G:A	meta	-0.2204	0.0398	3.094e-08	---	intergenic_variant	MODIFIER
rs16357835	4	8473712	A	G	4:8473712:A:G	meta	0.2204	0.0398	3.111e-08	+++	intron_variant	MODIFIER	DACH2	ENSGALG00000006886	protein_coding	-1
rs313661923	4	89942592	G	A	4:89942592:G:A	group1;meta	0.2107	0.0381	3.131e-08	+++	intron_variant	MODIFIER	EXOC6B	ENSGALG00000016098	protein_coding	1
rs315853650	1	171023609	C	T	1:171023609:C:T	meta	-0.3914	0.0707	3.148e-08	-??	intergenic_variant	MODIFIER
rs15499739	1	171474468	T	C	1:171474468:T:C	meta	-0.2592	0.0469	3.173e-08	---	upstream_gene_variant	MODIFIER	WDFY2	ENSGALG00000017019	protein_coding	1
rs731019340	1	171086462	T	C	1:171086462:T:C	meta	0.2273	0.0411	3.174e-08	+++	downstream_gene_variant	MODIFIER		ENSGALG00000048894	lncRNA	-1
rs794720577	1	80670583	A	G	1:80670583:A:G	meta	-0.2842	0.0514	3.185e-08	---	intron_variant	MODIFIER	FSTL1	ENSGALG00000014970	protein_coding	1
	8	7274553	C	T	8:7274553:C:T	meta	0.2945	0.0532	3.198e-08	+++	intron_variant	MODIFIER	COP1	ENSGALG00000004500	protein_coding	1
rs733512561	10	12523350	A	G	10:12523350:A:G	meta	0.2354	0.0426	3.212e-08	+++	upstream_gene_variant	MODIFIER	TMC3	ENSGALG00000006376	protein_coding	1
rs317441976	1	171072631	G	T	1:171072631:G:T	meta	-0.235	0.0425	3.272e-08	---	intergenic_variant	MODIFIER
rs15498625	1	171007856	T	G	1:171007856:T:G	meta	0.2946	0.0533	3.286e-08	+++	intergenic_variant	MODIFIER
rs737421468	2	126077300	T	C	2:126077300:T:C	meta	-0.2287	0.0414	3.299e-08	---	upstream_gene_variant	MODIFIER	VIRMA	ENSGALG00000031131	protein_coding	-1
rs313997710	13	3796394	A	G	13:3796394:A:G	group2;meta	-0.3176	0.0575	3.315e-08	---	intron_variant&non_coding_transcript_variant	MODIFIER		ENSGALG00000051535	lncRNA	1
rs14916233	1	170147314	G	A	1:170147314:G:A	meta	-0.2145	0.0389	3.394e-08	---	intron_variant	MODIFIER	RB1	ENSGALG00000016997	protein_coding	1
rs13972141	1	170796750	C	T	1:170796750:C:T	meta	0.235	0.0426	3.397e-08	+++	intron_variant&non_coding_transcript_variant	MODIFIER		ENSGALG00000050514	lncRNA	-1
rs315114860	21	1638754	G	A	21:1638754:G:A	meta	0.2448	0.0444	3.405e-08	+++	intron_variant&non_coding_transcript_variant	MODIFIER		ENSGALG00000052664	lncRNA	1
rs314735687	26	423476	G	A	26:423476:G:A	meta	0.2376	0.0431	3.438e-08	+++	intergenic_variant	MODIFIER
	1	171681980	TT	GC	1:171681980:TT:GC	meta	0.2343	0.0425	3.46e-08	+++	upstream_gene_variant	MODIFIER	ALG11	ENSGALG00000017022	protein_coding	1
rs15500575	1	171682002	C	T	1:171682002:C:T	meta	0.2343	0.0425	3.46e-08	+++	upstream_gene_variant	MODIFIER	ALG11	ENSGALG00000017022	protein_coding	1
rs316963487	1	171006920	T	C	1:171006920:T:C	meta	0.3033	0.055	3.465e-08	+++	intergenic_variant	MODIFIER
rs316929538	1	171006975	C	T	1:171006975:C:T	meta	-0.3033	0.055	3.465e-08	---	intergenic_variant	MODIFIER
rs312975913	1	171533095	T	C	1:171533095:T:C	meta	-0.2195	0.0398	3.466e-08	---	intron_variant	MODIFIER	WDFY2	ENSGALG00000017019	protein_coding	1
rs739073349	2	20109978	A	G	2:20109978:A:G	meta	0.2485	0.0451	3.515e-08	+++	intergenic_variant	MODIFIER
rs314720254	4	76640595	T	C	4:76640595:T:C	meta	-0.2231	0.0405	3.517e-08	---	intron_variant	MODIFIER	BST1	ENSGALG00000014509	protein_coding	-1
rs736131751	1	171027527	G	GACAT	1:171027527:G:GACAT	meta	0.3342	0.0606	3.524e-08	++?	intergenic_variant	MODIFIER
rs1060451068	4	89846909	A	AT	4:89846909:A:AT	meta	-0.2719	0.0493	3.526e-08	--?	downstream_gene_variant	MODIFIER	SFXN5	ENSGALG00000016094	protein_coding	1
rs315639226	8	5862477	T	G	8:5862477:T:G	meta	-0.2612	0.0474	3.569e-08	---	downstream_gene_variant	MODIFIER	MGST3	ENSGALG00000003445	protein_coding	1
rs740333657	1	170698031	C	A	1:170698031:C:A	meta	-0.2763	0.0501	3.571e-08	?--	downstream_gene_variant	MODIFIER	TRIM13	ENSGALG00000017011	protein_coding	1
rs13553333	1	171383183	G	A	1:171383183:G:A	meta	-0.2834	0.0514	3.571e-08	---	intergenic_variant	MODIFIER
rs14917290	1	171089660	G	A	1:171089660:G:A	meta	-0.2285	0.0415	3.605e-08	---	intron_variant&non_coding_transcript_variant	MODIFIER		ENSGALG00000048894	lncRNA	-1
rs15933061	2	29247460	T	A	2:29247460:T:A	meta	-0.2537	0.0461	3.642e-08	--?	intron_variant	MODIFIER		ENSGALG00000010854	protein_coding	1
rs738500706	1	172407253	T	A	1:172407253:T:A	meta	0.3435	0.0624	3.651e-08	++?	intron_variant	MODIFIER	LHFPL6	ENSGALG00000017036	protein_coding	1
rs734446091	1	170973398	C	T	1:170973398:C:T	meta	-0.2147	0.039	3.671e-08	---	intergenic_variant	MODIFIER
rs738514103	4	89300999	A	G	4:89300999:A:G	meta	-0.3037	0.0552	3.671e-08	---	intron_variant	MODIFIER	ATRN	ENSGALG00000016034	protein_coding	1
rs736844690	13	3796376	G	A	13:3796376:G:A	group2;meta	0.3159	0.0574	3.742e-08	+++	intron_variant&non_coding_transcript_variant	MODIFIER		ENSGALG00000051535	lncRNA	1
rs13844809	1	29794692	A	T	1:29794692:A:T	meta	-0.2538	0.0461	3.754e-08	---	intron_variant	MODIFIER	PRICKLE1	ENSGALG00000009556	protein_coding	-1
rs314128195	6	8963963	C	T	6:8963963:C:T	meta	-0.222	0.0404	3.815e-08	---	intron_variant&non_coding_transcript_variant	MODIFIER		ENSGALG00000047826	lncRNA	-1
rs313115848	4	9387739	G	T	4:9387739:G:T	meta	0.2107	0.0383	3.838e-08	+++	intron_variant	MODIFIER		ENSGALG00000007131	protein_coding	1
rs314240035	8	5983926	C	T	8:5983926:C:T	meta	0.2237	0.0407	3.841e-08	+++	intron_variant	MODIFIER	RGS16	ENSGALG00000033535	protein_coding	1
	1	170139779	C	CT	1:170139779:C:CT	meta	-0.2309	0.042	3.842e-08	---	intron_variant	MODIFIER	RB1	ENSGALG00000016997	protein_coding	1
rs14869597	1	107480167	C	T	1:107480167:C:T	meta	0.2112	0.0384	3.888e-08	+++	intron_variant	MODIFIER	RUNX1	ENSGALG00000016022	protein_coding	-1
rs315138547	1	171340211	G	A	1:171340211:G:A	meta	-0.2424	0.0441	3.895e-08	---	intron_variant	MODIFIER		ENSGALG00000017016	protein_coding	1
rs16622141	8	5915157	T	C	8:5915157:T:C	meta	-0.2907	0.0529	3.899e-08	---	intron_variant	MODIFIER	KLHL20	ENSGALG00000036931	protein_coding	1
rs734855120	1	35843133	G	A	1:35843133:G:A	meta	0.2785	0.0507	3.903e-08	+++	intron_variant	MODIFIER	CNOT2	ENSGALG00000010042	protein_coding	1
rs15499345	1	171356153	G	A	1:171356153:G:A	meta	-0.236	0.0429	3.905e-08	---	intron_variant	MODIFIER		ENSGALG00000017016	protein_coding	1
rs313741953	8	7136145	C	T	8:7136145:C:T	meta	0.2167	0.0394	3.935e-08	+++	intron_variant	MODIFIER	ASTN1	ENSGALG00000004472	protein_coding	1
	1	170988222	AT	A	1:170988222:AT:A	meta	-0.2275	0.0414	3.947e-08	---	intergenic_variant	MODIFIER
rs315382835	18	9410086	A	G	18:9410086:A:G	meta	-0.2291	0.0417	3.964e-08	---	intron_variant	MODIFIER	RPTOR	ENSGALG00000034210	protein_coding	-1
rs14916978	1	170714897	G	A	1:170714897:G:A	meta	-0.2366	0.0431	3.987e-08	---	downstream_gene_variant	MODIFIER	gga-mir-16-1	ENSGALG00000018254	miRNA	-1
rs738240757	13	3793830	C	T	13:3793830:C:T	meta	0.2688	0.049	3.989e-08	+++	intron_variant&non_coding_transcript_variant	MODIFIER		ENSGALG00000051535	lncRNA	1
rs315480900	2	28595838	T	A	2:28595838:T:A	meta	-0.2584	0.0471	3.997e-08	---	intron_variant	MODIFIER	AGR3	ENSGALG00000019651	protein_coding	-1
rs738417644	1	170969646	T	C	1:170969646:T:C	meta	0.2165	0.0394	3.999e-08	+++	intergenic_variant	MODIFIER
rs738862972	1	23610551	C	T	1:23610551:C:T	meta	-0.2093	0.0381	4.001e-08	---	intron_variant	MODIFIER	TSPAN12	ENSGALG00000009029	protein_coding	1
rs316664296	1	169149081	G	C	1:169149081:G:C	meta	-0.2063	0.0376	4.005e-08	---	upstream_gene_variant	MODIFIER		ENSGALG00000050157	protein_coding	-1
rs15929210	2	27438083	T	C	2:27438083:T:C	meta	0.2335	0.0425	4.008e-08	+++	intron_variant	MODIFIER	DGKB	ENSGALG00000033561	protein_coding	-1
rs317202535	1	156546889	G	T	1:156546889:G:T	meta	0.3437	0.0626	4.032e-08	++?	intron_variant	MODIFIER	TBC1D4	ENSGALG00000016925	protein_coding	1
rs14917192	1	170977409	G	A	1:170977409:G:A	meta	-0.2179	0.0397	4.042e-08	---	intergenic_variant	MODIFIER
rs1060495978	21	1230936	G	A	21:1230936:G:A	meta	0.3143	0.0573	4.059e-08	++?	intron_variant	MODIFIER	PRDM16	ENSGALG00000036728	protein_coding	-1
rs317832040	1	168227906	A	T	1:168227906:A:T	meta	-0.3292	0.06	4.061e-08	--?	intron_variant	MODIFIER	ENOX1	ENSGALG00000016967	protein_coding	-1
rs738690940	1	170741739	G	A	1:170741739:G:A	meta	0.2893	0.0527	4.065e-08	+++	intron_variant&non_coding_transcript_variant	MODIFIER		ENSGALG00000052226	lncRNA	1
rs313775449	4	76630221	A	C	4:76630221:A:C	meta	-0.2124	0.0387	4.069e-08	---	intergenic_variant	MODIFIER
rs13972620	1	171369801	T	C	1:171369801:T:C	meta	-0.2468	0.045	4.07e-08	---	intron_variant	MODIFIER		ENSGALG00000017016	protein_coding	1
rs317991129	23	762641	A	G	23:762641:A:G	meta	-0.2839	0.0517	4.079e-08	---	intergenic_variant	MODIFIER
rs315441609	1	23610582	G	A	1:23610582:G:A	meta	-0.2119	0.0386	4.088e-08	---	intron_variant	MODIFIER	TSPAN12	ENSGALG00000009029	protein_coding	1
rs316228956	7	27130206	A	G	7:27130206:A:G	meta	-0.216	0.0394	4.1e-08	---	intron_variant	MODIFIER	ADCY6	ENSGALG00000031244	protein_coding	-1
rs317731685	5	56270566	A	C	5:56270566:A:C	meta	-0.2942	0.0537	4.187e-08	---	intergenic_variant	MODIFIER
rs313773335	1	171010440	A	C	1:171010440:A:C	meta	0.3015	0.055	4.196e-08	+++	intergenic_variant	MODIFIER
rs314149922	1	171327632	T	C	1:171327632:T:C	meta	-0.3183	0.0581	4.209e-08	--?	intron_variant&non_coding_transcript_variant	MODIFIER		ENSGALG00000052822	lncRNA	-1
rs14917284	1	171086503	T	C	1:171086503:T:C	meta	0.2293	0.0418	4.223e-08	+++	downstream_gene_variant	MODIFIER		ENSGALG00000048894	lncRNA	-1
rs315041901	1	171365047	T	A	1:171365047:T:A	meta	0.2767	0.0505	4.246e-08	+++	intron_variant	MODIFIER		ENSGALG00000017016	protein_coding	1
	4	87304618	A	AGAAGCATGT	4:87304618:A:AGAAGCATGT	meta	-0.7792	0.1422	4.246e-08	-??	intergenic_variant	MODIFIER
rs735486439	4	65184998	G	T	4:65184998:G:T	group3;meta	0.2447	0.0447	4.254e-08	-++	upstream_gene_variant	MODIFIER	KDR	ENSGALG00000013907	protein_coding	1
rs741259283	1	171327035	G	C	1:171327035:G:C	meta	0.3143	0.0574	4.258e-08	++?	intron_variant&non_coding_transcript_variant	MODIFIER		ENSGALG00000052822	lncRNA	-1
rs732790229	12	3709830	C	T	12:3709830:C:T	meta	0.211	0.0385	4.293e-08	-++	non_coding_transcript_exon_variant	MODIFIER		ENSGALG00000038192	lncRNA	1
rs14281439	21	775495	G	A	21:775495:G:A	meta	-0.211	0.0385	4.336e-08	---	intergenic_variant	MODIFIER
rs313314619	7	23706211	T	C	7:23706211:T:C	meta	0.4187	0.0765	4.354e-08	??+	intron_variant	MODIFIER	BIN1	ENSGALG00000011541	protein_coding	1
rs738313875	10	1383355	A	G	10:1383355:A:G	meta	0.3353	0.0612	4.366e-08	+++	missense_variant	MODERATE		ENSGALG00000039164	protein_coding	1
rs732007765	1	170703392	A	G	1:170703392:A:G	meta	0.281	0.0513	4.376e-08	?++	downstream_gene_variant	MODIFIER	KCNRG	ENSGALG00000017012	protein_coding	1
rs317166169	1	170977093	G	A	1:170977093:G:A	meta	-0.2177	0.0398	4.39e-08	---	intergenic_variant	MODIFIER
	1	170746833	G	C	1:170746833:G:C	meta	0.29	0.053	4.393e-08	++?	intron_variant&non_coding_transcript_variant	MODIFIER		ENSGALG00000052226	lncRNA	1
rs794212303	1	20421327	T	C	1:20421327:T:C	meta	-0.2868	0.0524	4.401e-08	---	intergenic_variant	MODIFIER
rs15238970	27	4521688	G	A	27:4521688:G:A	meta	-0.226	0.0413	4.411e-08	---	intergenic_variant	MODIFIER
rs14072174	14	4318225	C	A	14:4318225:C:A	meta	0.2839	0.0519	4.422e-08	?++	downstream_gene_variant	MODIFIER	CYP3A5	ENSGALG00000004449	protein_coding	-1
rs739344294	1	33920893	A	G	1:33920893:A:G	meta	-0.1995	0.0365	4.453e-08	---	intron_variant	MODIFIER	TBC1D30	ENSGALG00000009859	protein_coding	1
	1	34285510	G	A	1:34285510:G:A	meta	0.2711	0.0495	4.463e-08	++?	intergenic_variant	MODIFIER
	1	34285516	T	A	1:34285516:T:A	meta	0.2711	0.0495	4.463e-08	++?	intergenic_variant	MODIFIER
rs312701415	1	171348228	T	C	1:171348228:T:C	meta	-0.2589	0.0473	4.525e-08	---	intron_variant	MODIFIER		ENSGALG00000017016	protein_coding	1
rs735600106	5	45256644	T	C	5:45256644:T:C	meta	-0.2466	0.0451	4.563e-08	---	intron_variant	MODIFIER	UBR7	ENSGALG00000010842	protein_coding	1
rs734376178	1	170701895	A	G	1:170701895:A:G	meta	0.2824	0.0517	4.6e-08	?++	downstream_gene_variant	MODIFIER	KCNRG	ENSGALG00000017012	protein_coding	1
rs737800990	1	170701898	T	A	1:170701898:T:A	meta	-0.2824	0.0517	4.6e-08	?--	downstream_gene_variant	MODIFIER	KCNRG	ENSGALG00000017012	protein_coding	1
rs313025002	12	14666212	T	C	12:14666212:T:C	meta	0.2384	0.0436	4.61e-08	+++	intron_variant	MODIFIER	MAGI1	ENSGALG00000007431	protein_coding	-1
rs317605774	1	171580525	G	A	1:171580525:G:A	meta	0.3475	0.0636	4.628e-08	+?+	upstream_gene_variant	MODIFIER		ENSGALG00000048038	protein_coding	-1
rs1058048812	1	34286099	C	A	1:34286099:C:A	meta	0.2705	0.0495	4.636e-08	++?	intergenic_variant	MODIFIER
	1	34286101	A	T	1:34286101:A:T	meta	-0.2705	0.0495	4.636e-08	--?	intergenic_variant	MODIFIER
rs793922662	8	7277625	A	T	8:7277625:A:T	meta	-0.294	0.0538	4.642e-08	---	intron_variant	MODIFIER	COP1	ENSGALG00000004500	protein_coding	1
rs731727194	1	170701922	T	C	1:170701922:T:C	meta	0.2923	0.0535	4.683e-08	?++	downstream_gene_variant	MODIFIER	KCNRG	ENSGALG00000017012	protein_coding	1
rs736772667	8	5960181	G	A	8:5960181:G:A	meta	0.2292	0.042	4.717e-08	+++	upstream_gene_variant	MODIFIER	RGS8	ENSGALG00000026263	protein_coding	1
rs794626818	8	7259259	T	C	8:7259259:T:C	meta	-0.3026	0.0554	4.737e-08	---	synonymous_variant	LOW	COP1	ENSGALG00000004500	protein_coding	1
rs733104228	1	170809401	C	T	1:170809401:C:T	meta	-0.2052	0.0376	4.755e-08	+--	intron_variant&non_coding_transcript_variant	MODIFIER		ENSGALG00000050514	lncRNA	-1
rs731525418	1	172407385	G	A	1:172407385:G:A	meta	0.3411	0.0625	4.78e-08	++?	intron_variant	MODIFIER	LHFPL6	ENSGALG00000017036	protein_coding	1
	5	38439002	TTC	T	5:38439002:TTC:T	group1;meta	0.2179	0.0399	4.796e-08	+-+	intergenic_variant	MODIFIER
	1	171404461	A	C	1:171404461:A:C	meta	-0.3061	0.0561	4.82e-08	---	intron_variant	MODIFIER	SERPINE3	ENSGALG00000017017	protein_coding	1
	3	17009801	T	TTAC	3:17009801:T:TTAC	meta	-0.8525	0.1562	4.825e-08	??-	intron_variant	MODIFIER	TRMT6	ENSGALG00000009169	protein_coding	-1
rs315236630	4	9417225	T	A	4:9417225:T:A	group3;meta	-0.1913	0.0351	4.831e-08	---	intron_variant	MODIFIER		ENSGALG00000047072	protein_coding	1
rs316139030	1	170992178	C	T	1:170992178:C:T	meta	-0.2734	0.0501	4.845e-08	---	intergenic_variant	MODIFIER
	26	410927	C	CA	26:410927:C:CA	meta	0.2319	0.0425	4.9e-08	+++	downstream_gene_variant	MODIFIER		ENSGALG00000000584	protein_coding	1
rs15499253	1	171321233	A	G	1:171321233:A:G	meta	0.3165	0.058	4.906e-08	++?	intron_variant&non_coding_transcript_variant	MODIFIER		ENSGALG00000052822	lncRNA	-1
rs316102062	6	10021182	T	C	6:10021182:T:C	meta	0.206	0.0378	4.927e-08	+++	downstream_gene_variant	MODIFIER	ERLIN1	ENSGALG00000003308	protein_coding	1
rs316691896	21	1185708	C	T	21:1185708:C:T	meta	0.2303	0.0422	4.949e-08	++-	intron_variant	MODIFIER	PRDM16	ENSGALG00000036728	protein_coding	-1
rs15975675	9	15155677	T	C	9:15155677:T:C	meta	-0.2868	0.0526	4.982e-08	--?	upstream_gene_variant	MODIFIER		ENSGALG00000007536	protein_coding	1
	1	171356103	CTT	C	1:171356103:CTT:C	meta	-0.2284	0.0419	5.002e-08	---	intron_variant	MODIFIER		ENSGALG00000017016	protein_coding	1
	6	28700298	AG	GA	6:28700298:AG:GA	group3	-0.2405	0.0444	6.215e-08	?--	intron_variant	MODIFIER	VWA2	ENSGALG00000008980	protein_coding	1
rs317596298	5	50406512	C	G	5:50406512:C:G	group3	-0.2542	0.047	6.267e-08	---	upstream_gene_variant	MODIFIER	EIF5	ENSGALG00000011464	protein_coding	1
rs14806261	1	30712235	G	C	1:30712235:G:C	group1	0.2194	0.0406	6.417e-08	+++	intergenic_variant	MODIFIER
	31	3442121	G	A	31:3442121:G:A	group1	-0.3252	0.0602	6.571e-08	---	intron_variant	MODIFIER	CHIR-B5	ENSGALG00000044801	protein_coding	-1
rs313993170	1	48041267	G	A	1:48041267:G:A	group3	-0.2	0.037	6.655e-08	---	upstream_gene_variant	MODIFIER	ART4	ENSGALG00000011742	protein_coding	1
rs317363387	6	10743780	A	T	6:10743780:A:T	group3	-0.2371	0.044	6.922e-08	+--	intergenic_variant	MODIFIER
rs313726140	3	71417368	C	G	3:71417368:C:G	group3	-0.1998	0.0372	7.572e-08	-+-	intron_variant	MODIFIER	CCNC	ENSGALG00000015471	protein_coding	1
rs14988847	13	7546069	T	A	13:7546069:T:A	group3	-0.2289	0.0426	7.812e-08	---	intron_variant&non_coding_transcript_variant	MODIFIER		ENSGALG00000041690	lncRNA	1
	6	25784967	AG	CA	6:25784967:AG:CA	group3	-0.1865	0.0348	7.963e-08	+--	upstream_gene_variant	MODIFIER		ENSGALG00000049583	lncRNA	1
rs315695214	1	139375150	T	C	1:139375150:T:C	group3	-0.1791	0.0334	8.169e-08	+--	intergenic_variant	MODIFIER
rs317538963	3	12586684	T	C	3:12586684:T:C	group3	0.2043	0.0381	8.386e-08	+++	intron_variant	MODIFIER	COQ8A	ENSGALG00000009082	protein_coding	-1
	3	56897013	A	AG	3:56897013:A:AG	group1	0.2364	0.0442	8.71e-08	++-	intron_variant	MODIFIER	VNN1	ENSGALG00000013993	protein_coding	1
	5	38438990	TGCATTTCCTA	T	5:38438990:TGCATTTCCTA:T	group1	0.214	0.0401	9.46e-08	+-+	intergenic_variant	MODIFIER
rs16062119	1	20705440	A	G	1:20705440:A:G	group2	-0.1944	0.0367	1.169e-07	--+	intron_variant	MODIFIER	PLXNB2	ENSGALG00000039861	protein_coding	-1
rs314445328	3	82877318	C	T	3:82877318:C:T	group3	0.2068	0.0392	1.318e-07	+++	intron_variant	MODIFIER	COL9A1	ENSGALG00000015970	protein_coding	1
rs737402340	19	729545	T	C	19:729545:T:C	group3	-0.213	0.0404	1.338e-07	---	intron_variant	MODIFIER		ENSGALG00000001028	protein_coding	-1
rs15258485	1	47956115	G	A	1:47956115:G:A	group3	-0.2669	0.0508	1.461e-07	-+-	intergenic_variant	MODIFIER
rs315375755	1	29800576	T	C	1:29800576:T:C	group1	-0.2144	0.0409	1.538e-07	--+	intron_variant	MODIFIER	PRICKLE1	ENSGALG00000009556	protein_coding	-1
rs315247322	13	13243689	T	C	13:13243689:T:C	group3	-0.2218	0.0424	1.675e-07	-+-	intergenic_variant	MODIFIER
rs313443510	22	2171165	A	G	22:2171165:A:G	group3	-0.1822	0.0349	1.73e-07	+--	intron_variant	MODIFIER	UNC5D	ENSGALG00000001608	protein_coding	1
rs313657225	4	46315163	T	C	4:46315163:T:C	group1	0.1961	0.0378	2.082e-07	+++	intron_variant	MODIFIER	LIN54	ENSGALG00000011133	protein_coding	1
rs16062120	1	20705438	T	C	1:20705438:T:C	group2	-0.1912	0.0369	2.232e-07	--+	intron_variant	MODIFIER	PLXNB2	ENSGALG00000039861	protein_coding	-1
rs732405456	13	13246229	G	A	13:13246229:G:A	group3	0.2188	0.0425	2.657e-07	+-+	intergenic_variant	MODIFIER
rs732922812	6	25784965	G	A	6:25784965:G:A	group3	0.1772	0.0345	2.804e-07	-++	upstream_gene_variant	MODIFIER		ENSGALG00000049583	lncRNA	1
rs314829584	13	13243325	G	A	13:13243325:G:A	group3	0.2175	0.0425	3.15e-07	+-+	intergenic_variant	MODIFIER
rs735210677	3	12586745	C	T	3:12586745:C:T	group3	-0.1906	0.0373	3.159e-07	+--	intron_variant	MODIFIER	COQ8A	ENSGALG00000009082	protein_coding	-1
rs16062122	1	20705381	G	A	1:20705381:G:A	group2	0.1973	0.0387	3.486e-07	++-	intron_variant	MODIFIER	PLXNB2	ENSGALG00000039861	protein_coding	-1
	25	23729	C	A	25:23729:C:A	group3	0.1936	0.0381	3.785e-07	+++	upstream_gene_variant	MODIFIER	USF1	ENSGALG00000037595	protein_coding	-1
rs318084526	22	2171099	A	G	22:2171099:A:G	group3	-0.1759	0.0346	3.796e-07	+--	intron_variant	MODIFIER	UNC5D	ENSGALG00000001608	protein_coding	1
rs316737206	14	5439767	G	C	14:5439767:G:C	group3	-0.2015	0.0397	3.963e-07	+--	intron_variant	MODIFIER	ALKBH5	ENSGALG00000043693	protein_coding	1
rs732817832	13	13243367	G	A	13:13243367:G:A	group3	0.2156	0.0426	4.094e-07	+-+	intergenic_variant	MODIFIER
rs13723003	3	33328646	A	T	3:33328646:A:T	group3	-0.1931	0.0386	5.648e-07	---	intergenic_variant	MODIFIER
rs313776913	1	35835071	T	C	1:35835071:T:C	group3	-0.2367	0.0475	6.377e-07	-+-	downstream_gene_variant	MODIFIER		ENSGALG00000049993	lncRNA	1
rs312970682	21	1138027	G	A	21:1138027:G:A	group1	-0.194	0.039	6.594e-07	---	intron_variant	MODIFIER	PRDM16	ENSGALG00000036728	protein_coding	-1
rs314020389	6	18799658	C	T	6:18799658:C:T	group1	0.2035	0.041	6.757e-07	+++	intron_variant	MODIFIER	ZNF488	ENSGALG00000005975	protein_coding	1
rs312269629	4	9413431	C	T	4:9413431:C:T	group3	-0.1995	0.0404	7.749e-07	+--	intron_variant	MODIFIER		ENSGALG00000047072	protein_coding	1
rs738220241	9	2550342	G	C	9:2550342:G:C	group3	0.1844	0.0376	9.23e-07	-++	intergenic_variant	MODIFIER
rs736497721	2	32124581	A	T	2:32124581:A:T	group1	0.1875	0.0383	1.003e-06	++-	upstream_gene_variant	MODIFIER	gga-mir-148a	ENSGALG00000018281	miRNA	-1
rs316611073	28	2445192	T	C	28:2445192:T:C	group1	-0.1849	0.0379	1.064e-06	--+	intergenic_variant	MODIFIER
rs732803486	12	4014575	A	G	12:4014575:A:G	group3	0.1807	0.0371	1.092e-06	+-+	intron_variant	MODIFIER	IARS1	ENSGALG00000004813	protein_coding	1
rs317146730	2	32124201	A	G	2:32124201:A:G	group1	0.1922	0.0396	1.204e-06	++-	upstream_gene_variant	MODIFIER	gga-mir-148a	ENSGALG00000018281	miRNA	-1
rs314370436	2	22218112	G	C	2:22218112:G:C	group2	-0.1792	0.037	1.29e-06	--+	intergenic_variant	MODIFIER
rs14889975	1	133870771	C	G	1:133870771:C:G	group1	0.1694	0.0351	1.36e-06	+-+	intron_variant	MODIFIER	EIF5B	ENSGALG00000016764	protein_coding	1
rs316107520	12	4014566	T	C	12:4014566:T:C	group3	0.1794	0.0371	1.361e-06	+-+	intron_variant	MODIFIER	IARS1	ENSGALG00000004813	protein_coding	1
rs316551775	2	49347445	C	T	2:49347445:C:T	group3	0.193	0.0401	1.518e-06	-++	intron_variant	MODIFIER	VPS41	ENSGALG00000031635	protein_coding	-1
rs15318710	3	33328629	T	C	3:33328629:T:C	group3	-0.1865	0.0389	1.576e-06	-+-	intergenic_variant	MODIFIER
rs14889880	1	133807613	C	G	1:133807613:C:G	group1	0.179	0.0373	1.625e-06	++-	downstream_gene_variant	MODIFIER	LIPT1	ENSGALG00000016758	protein_coding	1
rs13748705	1	29794804	G	A	1:29794804:G:A	group1	0.1967	0.0411	1.659e-06	++-	intron_variant	MODIFIER	PRICKLE1	ENSGALG00000009556	protein_coding	-1
rs16666693	9	2979325	C	T	9:2979325:C:T	group2	-0.2137	0.0447	1.699e-06	--+	intron_variant	MODIFIER	GPC1	ENSGALG00000040316	protein_coding	-1
rs15318708	3	33328626	G	A	3:33328626:G:A	group3	0.186	0.0389	1.796e-06	+-+	intergenic_variant	MODIFIER
rs318015057	1	133870977	C	T	1:133870977:C:T	group1	-0.1677	0.0352	1.854e-06	-+-	intron_variant	MODIFIER	EIF5B	ENSGALG00000016764	protein_coding	1
rs312481116	1	133868905	G	C	1:133868905:G:C	group1	-0.1766	0.0373	2.159e-06	-+-	intron_variant	MODIFIER	EIF5B	ENSGALG00000016764	protein_coding	1
	22	1514195	A	G	22:1514195:A:G	group1	0.1865	0.0395	2.355e-06	+++	downstream_gene_variant	MODIFIER	EGR3	ENSGALG00000037437	protein_coding	1
rs15318789	3	33359687	A	G	3:33359687:A:G	group3	-0.1659	0.0352	2.44e-06	++-	intergenic_variant	MODIFIER
	27	6193929	CCT	C	27:6193929:CCT:C	group3	-0.1639	0.0351	3.033e-06	-+-	intron_variant	MODIFIER	HOXB9	ENSGALG00000001276	protein_coding	1
rs315248109	8	22896737	A	G	8:22896737:A:G	group1	-0.1679	0.0361	3.278e-06	--+	intron_variant&non_coding_transcript_variant	MODIFIER		ENSGALG00000049910	lncRNA	-1
rs315267095	4	54616144	T	A	4:54616144:T:A	group1	-0.2184	0.047	3.32e-06	--+	intergenic_variant	MODIFIER
	31	3428209	T	C	31:3428209:T:C	group1	0.2578	0.0556	3.532e-06	+++	upstream_gene_variant	MODIFIER		ENSGALG00000052122	protein_coding	-1
rs734683184	4	9417344	A	C	4:9417344:A:C	group3	0.1694	0.0366	3.668e-06	-++	intron_variant	MODIFIER		ENSGALG00000047072	protein_coding	1
rs313722721	3	92497923	G	A	3:92497923:G:A	group1	-0.1722	0.0372	3.772e-06	-+-	intergenic_variant	MODIFIER
rs316214966	4	46316390	G	C	4:46316390:G:C	group1	-0.1645	0.0356	3.898e-06	---	downstream_gene_variant	MODIFIER	LIN54	ENSGALG00000011133	protein_coding	1
rs315873996	2	3811093	A	G	2:3811093:A:G	group3	-0.169	0.0369	4.707e-06	+--	intergenic_variant	MODIFIER
rs15306594	3	27751890	C	A	3:27751890:C:A	group3	-0.2005	0.0438	4.788e-06	+--	intron_variant	MODIFIER	RBKS	ENSGALG00000010043	protein_coding	1
rs312729355	4	90616293	G	A	4:90616293:G:A	group3	0.1914	0.0421	5.538e-06	+-+	intergenic_variant	MODIFIER
rs738105993	4	68884731	G	A	4:68884731:G:A	group2	0.1794	0.0396	5.959e-06	-++	intron_variant	MODIFIER	RBM47	ENSGALG00000014267	protein_coding	1
	4	91205034	C	G	4:91205034:C:G	group3	-0.1848	0.0413	7.486e-06	+--	intron_variant	MODIFIER	ZNF638	ENSGALG00000049119	protein_coding	-1
rs314723920	2	37530545	C	A	2:37530545:C:A	group3	0.1633	0.0366	7.976e-06	-++	intron_variant	MODIFIER	RARB	ENSGALG00000011298	protein_coding	1
rs312630210	12	18645422	A	G	12:18645422:A:G	group1	0.157	0.0357	1.11e-05	++-	intergenic_variant	MODIFIER
rs80591537	4	88912381	A	G	4:88912381:A:G	group1	-0.1984	0.0452	1.137e-05	-+-	intron_variant	MODIFIER	SLC4A11	ENSGALG00000016017	protein_coding	-1
rs314732386	3	4273126	T	A	3:4273126:T:A	group2	-0.1613	0.0368	1.173e-05	+-+	upstream_gene_variant	MODIFIER	KLHDC3	ENSGALG00000008536	protein_coding	1
	2	130696473	G	A	2:130696473:G:A	group3	0.2645	0.0606	1.262e-05	--+	intron_variant	MODIFIER	SHARPIN	ENSGALG00000048524	protein_coding	1
	7	23625401	GGA	G	7:23625401:GGA:G	group3	0.1618	0.0371	1.268e-05	+-+	downstream_gene_variant	MODIFIER		ENSGALG00000011502	protein_coding	1
rs15459887	1	148759541	T	A	1:148759541:T:A	group3	-0.2082	0.048	1.452e-05	---	intergenic_variant	MODIFIER
rs318052768	1	139375145	C	T	1:139375145:C:T	group3	-0.1512	0.035	1.523e-05	+--	intergenic_variant	MODIFIER
rs315661669	6	18868493	T	C	6:18868493:T:C	group1	0.1827	0.0423	1.578e-05	+--	intergenic_variant	MODIFIER
rs313577950	2	31449962	C	T	2:31449962:C:T	group3	0.2845	0.066	1.635e-05	?-+	intergenic_variant	MODIFIER
rs431843164	1	3644164	A	G	1:3644164:A:G	group3	-0.1549	0.036	1.715e-05	+--	intergenic_variant	MODIFIER
rs313853046	12	19858593	G	A	12:19858593:G:A	group1	-0.1723	0.0402	1.816e-05	--+	intron_variant	MODIFIER	SEC13	ENSGALG00000008419	protein_coding	-1
rs740964339	13	3339611	G	A	13:3339611:G:A	group2	0.2023	0.0475	2.045e-05	-++	downstream_gene_variant	MODIFIER	CTNNA1	ENSGALG00000002447	protein_coding	-1
rs14919216	1	172881412	T	C	1:172881412:T:C	group1	0.1551	0.0365	2.133e-05	+-+	intergenic_variant	MODIFIER
rs312472505	8	22896596	A	G	8:22896596:A:G	group1	-0.1498	0.0353	2.22e-05	--+	intron_variant&non_coding_transcript_variant	MODIFIER		ENSGALG00000049910	lncRNA	-1
rs314049619	5	50406049	A	C	5:50406049:A:C	group3	-0.172	0.0406	2.244e-05	-+-	upstream_gene_variant	MODIFIER	EIF5	ENSGALG00000011464	protein_coding	1
rs313059757	4	35189766	C	A	4:35189766:C:A	group3	-0.1601	0.0378	2.245e-05	+--	intron_variant	MODIFIER	FAM13A	ENSGALG00000010371	protein_coding	-1
rs314239328	8	21388300	C	T	8:21388300:C:T	group1	0.1753	0.0415	2.443e-05	+++	intron_variant	MODIFIER		ENSGALG00000010226	protein_coding	-1
rs732848646	6	35406541	T	C	6:35406541:T:C	group3	0.1525	0.0366	3.049e-05	-++	intergenic_variant	MODIFIER
rs14160774	2	32124563	C	T	2:32124563:C:T	group1	-0.1513	0.0365	3.406e-05	--+	upstream_gene_variant	MODIFIER	gga-mir-148a	ENSGALG00000018281	miRNA	-1
rs14889974	1	133870730	G	C	1:133870730:G:C	group1	-0.1503	0.0364	3.676e-05	-++	intron_variant	MODIFIER	EIF5B	ENSGALG00000016764	protein_coding	1
	21	1108245	AG	GT	21:1108245:AG:GT	group1	0.1524	0.0371	3.917e-05	+--	intron_variant	MODIFIER	PRDM16	ENSGALG00000036728	protein_coding	-1
	4	90616636	TG	CA	4:90616636:TG:CA	group3	0.1804	0.0439	3.939e-05	+-+	intergenic_variant	MODIFIER
rs312818927	4	46319362	A	G	4:46319362:A:G	group1	0.1531	0.0373	4.117e-05	++-	downstream_gene_variant	MODIFIER	LIN54	ENSGALG00000011133	protein_coding	1
	4	91204897	A	G	4:91204897:A:G	group3	0.1692	0.0413	4.19e-05	-++	intron_variant	MODIFIER	ZNF638	ENSGALG00000049119	protein_coding	-1
	4	91204881	TGGT	G	4:91204881:TGGT:G	group3	-0.1661	0.0406	4.284e-05	+--	intron_variant	MODIFIER	ZNF638	ENSGALG00000049119	protein_coding	-1
rs14625057	7	29978838	C	T	7:29978838:C:T	group1	-0.1602	0.0392	4.332e-05	-++	intron_variant	MODIFIER		ENSGALG00000012177	protein_coding	-1
rs14889978	1	133870852	G	A	1:133870852:G:A	group1	-0.1478	0.0362	4.556e-05	-+-	intron_variant	MODIFIER	EIF5B	ENSGALG00000016764	protein_coding	1
rs13785662	12	3706277	T	C	12:3706277:T:C	group2	-0.1615	0.0405	6.513e-05	+-+	downstream_gene_variant	MODIFIER		ENSGALG00000004676	protein_coding	1
rs733730197	6	35406571	C	A	6:35406571:C:A	group3	-0.1484	0.0373	6.868e-05	+--	intergenic_variant	MODIFIER
rs15879332	7	29978221	C	T	7:29978221:C:T	group1	0.1575	0.0397	7.329e-05	+--	intron_variant	MODIFIER		ENSGALG00000012177	protein_coding	-1
rs738195072	6	35406510	T	G	6:35406510:T:G	group3	0.1512	0.0383	7.878e-05	-++	intergenic_variant	MODIFIER
	2	130705963	A	G	2:130705963:A:G	group3	0.1558	0.0397	8.751e-05	--+	intron_variant	MODIFIER	SHARPIN	ENSGALG00000048524	protein_coding	1
rs741486499	4	46320594	T	C	4:46320594:T:C	group1	0.1408	0.0361	9.455e-05	++-	upstream_gene_variant	MODIFIER	SEC31A	ENSGALG00000040484	protein_coding	1
	21	1138101	TG	CA	21:1138101:TG:CA	group1	-0.1434	0.0368	9.631e-05	-+-	intron_variant	MODIFIER	PRDM16	ENSGALG00000036728	protein_coding	-1
rs317376918	2	39290719	A	G	2:39290719:A:G	group1	0.1443	0.037	9.701e-05	+-+	intron_variant	MODIFIER	RBMS3	ENSGALG00000011439	protein_coding	1
rs314262049	1	4299433	T	C	1:4299433:T:C	group3	-0.1711	0.0441	0.0001038	++-	intergenic_variant	MODIFIER
rs312765541	12	6274334	C	T	12:6274334:C:T	group3	0.1524	0.0393	0.0001056	--+	intron_variant	MODIFIER	FBLN2	ENSGALG00000005120	protein_coding	1
rs316049631	7	29987584	T	G	7:29987584:T:G	group1	-0.1558	0.0403	0.0001103	-++	intron_variant	MODIFIER		ENSGALG00000012177	protein_coding	-1
rs315767934	2	49347969	T	G	2:49347969:T:G	group3	-0.1487	0.0387	0.000121	++-	intron_variant	MODIFIER	VPS41	ENSGALG00000031635	protein_coding	-1
rs733666525	1	4562555	T	C	1:4562555:T:C	group3	-0.1571	0.0415	0.0001557	++-	intron_variant	MODIFIER	SFMBT2	ENSGALG00000009279	protein_coding	-1
rs14808769	1	33784015	T	A	1:33784015:T:A	group1	-0.1393	0.0369	0.000158	-+-	3_prime_UTR_variant	MODIFIER	TBK1	ENSGALG00000009840	protein_coding	1
rs316173228	7	29979291	G	A	7:29979291:G:A	group1	0.1559	0.0415	0.0001734	+-+	intron_variant	MODIFIER		ENSGALG00000012177	protein_coding	-1
rs13604215	24	1262029	A	G	24:1262029:A:G	group3	0.1409	0.0377	0.0001839	--+	intergenic_variant	MODIFIER
rs741379415	20	8427135	G	A	20:8427135:G:A	group3	0.1326	0.0358	0.0002083	--+	intron_variant	MODIFIER	DIDO1	ENSGALG00000005652	protein_coding	-1
	12	4923210	A	ACT	12:4923210:A:ACT	group3	0.1263	0.0346	0.0002622	+-+	intron_variant	MODIFIER	VGLL4	ENSGALG00000004937	protein_coding	-1
rs735350057	10	1945063	G	A	10:1945063:G:A	group3	0.1283	0.0359	0.0003564	+-+	intron_variant	MODIFIER	MYO9A	ENSGALG00000033618	protein_coding	-1
rs732893712	10	1945067	G	C	10:1945067:G:C	group3	0.1283	0.0359	0.0003564	+-+	intron_variant	MODIFIER	MYO9A	ENSGALG00000033618	protein_coding	-1
rs741078940	10	1945073	G	C	10:1945073:G:C	group3	0.1283	0.0359	0.0003564	+-+	intron_variant	MODIFIER	MYO9A	ENSGALG00000033618	protein_coding	-1
rs737617118	6	35406520	A	T	6:35406520:A:T	group3	0.1321	0.0373	0.0004067	-++	intergenic_variant	MODIFIER
	2	1255851	T	C	2:1255851:T:C	group3	-0.2026	0.0577	0.000444	++-	intron_variant	MODIFIER	GHRHR	ENSGALG00000005212	protein_coding	1
rs315205956	12	4926033	A	G	12:4926033:A:G	group3	0.1182	0.0342	0.0005474	+-+	intron_variant	MODIFIER	VGLL4	ENSGALG00000004937	protein_coding	-1
rs80631124	33	5220647	G	A	33:5220647:G:A	group3	0.1414	0.0411	0.0005766	--+	intron_variant	MODIFIER	KRT7	ENSGALG00000034868	protein_coding	1
rs316326907	21	1134709	G	A	21:1134709:G:A	group1	-0.1196	0.0353	0.0006962	-++	intron_variant	MODIFIER	PRDM16	ENSGALG00000036728	protein_coding	-1
rs317345452	13	2999335	G	A	13:2999335:G:A	group3	0.1276	0.038	0.0007936	+-+	upstream_gene_variant	MODIFIER		ENSGALG00000054361	lncRNA	-1
rs315762148	5	50406043	A	G	5:50406043:A:G	group3	-0.1482	0.045	0.0009947	++-	upstream_gene_variant	MODIFIER	EIF5	ENSGALG00000011464	protein_coding	1
rs16177105	21	830580	C	T	21:830580:C:T	group1	-0.122	0.0398	0.002178	-++	intergenic_variant	MODIFIER
rs15460076	1	148841033	A	C	1:148841033:A:C	group3	0.1713	0.0571	0.002715	+-+	intergenic_variant	MODIFIER
rs14562965	6	4690572	C	T	6:4690572:C:T	group3	0.1091	0.0365	0.002769	+-+	intergenic_variant	MODIFIER
rs314312051	2	39290892	C	T	2:39290892:C:T	group1	0.1113	0.0375	0.002986	+-+	intron_variant	MODIFIER	RBMS3	ENSGALG00000011439	protein_coding	1
rs317807765	21	3941290	T	C	21:3941290:T:C	group1	-0.1134	0.0391	0.003707	--+	intron_variant	MODIFIER	CASZ1	ENSGALG00000002888	protein_coding	-1
rs738117713	5	464334	G	A	5:464334:G:A	group3	0.0915	0.0371	0.01354	--+	intron_variant	MODIFIER	MYRF	ENSGALG00000041253	protein_coding	1

## Sheet: S5
Table S5. The significant genes in the meta-analysis and the number of variants enriched in the gene.
Chr	Start	End	Gene ID	Symbol	Number of variants
1	34324330	34428910	ENSGALG00000009875	HMGA2	53
21	1044071	1242675	ENSGALG00000036728	PRDM16	29
1	171305216	171336670	ENSGALG00000052822		16
1	168111366	168408299	ENSGALG00000016967	ENOX1	13
1	171336927	171374560	ENSGALG00000017016		11
4	89880065	90118830	ENSGALG00000016098	EXOC6B	10
13	3773813	3854240	ENSGALG00000051535		9
1	170793116	170833917	ENSGALG00000050514		8
1	170897735	170954795	ENSGALG00000053256		8
8	7250615	7378011	ENSGALG00000004500	COP1	7
6	22945780	22953277	ENSGALG00000046910		7
1	171087887	171108174	ENSGALG00000048894		7
1	33560543	33701007	ENSGALG00000009825	SRGAP1	6
1	171417529	171459449	ENSGALG00000017018	INTS6	6
4	9410036	9419384	ENSGALG00000047072		6
1	170738574	170754009	ENSGALG00000052226		6
1	170697168	170700171	ENSGALG00000017012	KCNRG	5
14	6165344	6318736	ENSGALG00000044187		5
1	33914416	33962286	ENSGALG00000009859	TBC1D30	4
1	170065610	170150030	ENSGALG00000016997	RB1	4
1	171398869	171415010	ENSGALG00000017017	SERPINE3	4
1	171476437	171542217	ENSGALG00000017019	WDFY2	4
1	170591228	170592318	ENSGALG00000022733	ARL11	4
22	1518465	1572139	ENSGALG00000052825	BIN3	4
21	1681755	1772379	ENSGALG00000001229	SKI	3
4	9540599	9582501	ENSGALG00000007234	CLCN5	3
1	23609312	23654509	ENSGALG00000009029	TSPAN12	3
1	29166774	29412777	ENSGALG00000009530	PDZRN4	3
1	29774813	29833578	ENSGALG00000009556	PRICKLE1	3
1	35964985	36023189	ENSGALG00000010049	PTPRB	3
4	54109012	54173032	ENSGALG00000011961	TNIP3	3
10	1382052	1406178	ENSGALG00000039164		3
1	29271689	29309461	ENSGALG00000046845		3
4	46573869	46685725	ENSGALG00000049941		3
13	4064273	4194245	ENSGALG00000053961		3
8	6986150	6991402	ENSGALG00000004341		2
12	9340653	9350933	ENSGALG00000005696	ABHD6	2
4	8277517	8541470	ENSGALG00000006886	DACH2	2
4	9383205	9391216	ENSGALG00000007131		2
3	12555719	12587558	ENSGALG00000009082	COQ8B	2
4	65185439	65213106	ENSGALG00000013907	KDR	2
4	76637942	76652266	ENSGALG00000014509	BST1	2
1	170597186	170650244	ENSGALG00000017009	KPNA3	2
1	170690519	170696381	ENSGALG00000017011	TRIM13	2
1	171220977	171264767	ENSGALG00000017015	RNASEH2B	2
1	171682351	171686451	ENSGALG00000017022	ALG11	2
1	172289679	172427314	ENSGALG00000017036	LHFPL6	2
1	20464869	20488213	ENSGALG00000032156	TUBGCP6	2
2	27388794	27720368	ENSGALG00000033561	DGKB	2
8	24306274	24323332	ENSGALG00000038391		2
8	5989880	5995320	ENSGALG00000042986	RNASEL	2
6	8954808	8968098	ENSGALG00000047826		2
4	9672105	9840226	ENSGALG00000049611		2
1	171466502	171476314	ENSGALG00000049809		2
21	1625030	1642720	ENSGALG00000052664		2
1	155112824	155114521	ENSGALG00000054730		2
26	686280	770677	ENSGALG00000000336	PPP1R12B	1
26	3808445	3837071	ENSGALG00000001968	SYT6	1
10	3212741	3290778	ENSGALG00000002708	LINGO1	1
8	5858744	5866421	ENSGALG00000003495	ALDH9A1	1
14	2591498	2598184	ENSGALG00000003819		1
8	7112556	7151143	ENSGALG00000004472	ASTN1	1
9	3145813	3521172	ENSGALG00000006724		1
2	14057886	14099286	ENSGALG00000007145	ITGB1	1
4	9589706	9595509	ENSGALG00000007240	TRAIL-LIKE	1
12	14398620	14690794	ENSGALG00000007431	MAGI1	1
9	15291664	15353104	ENSGALG00000007664	PSMD1	1
4	16845799	17180206	ENSGALG00000008888	IL1RAPL2	1
6	28685715	28701120	ENSGALG00000008980	VWA2	1
3	17001496	17013624	ENSGALG00000009169	TRMT6	1
1	33726767	33752020	ENSGALG00000009835	XPOT	1
1	33758984	33785156	ENSGALG00000009840	TBK1	1
1	35332501	35366120	ENSGALG00000009927	RAP1B	1
1	35841859	35931514	ENSGALG00000010042	CNOT2	1
4	35094094	35205619	ENSGALG00000010371	FAM13A	1
2	28965435	29025740	ENSGALG00000010840	SNX13	1
5	45250582	45261925	ENSGALG00000010842	UBR7	1
2	29076224	29386193	ENSGALG00000010854		1
4	46279854	46315572	ENSGALG00000011133	LIN54	1
7	23682689	23766446	ENSGALG00000011541	BIN1	1
4	53964699	53995130	ENSGALG00000011885	ANXA5	1
4	54227745	54309687	ENSGALG00000011963	PRDM5	1
4	76744821	76779005	ENSGALG00000014515	C1QTNF7	1
1	80650200	80694243	ENSGALG00000014970	FSTL1	1
28	3273460	3298759	ENSGALG00000015200	DAZAP1	1
1	107358560	107506805	ENSGALG00000016022	RUNX1	1
4	89176735	89316390	ENSGALG00000016034	ATRN	1
1	121385060	121606919	ENSGALG00000016420	SH3KBP1	1
1	133708781	133728300	ENSGALG00000016755		1
1	133803259	133830101	ENSGALG00000016760		1
1	144281168	144285163	ENSGALG00000016864	METTL21C	1
1	156469523	156560260	ENSGALG00000016925	TBC1D4	1
2	28590281	28597092	ENSGALG00000019651	AGR3	1
8	5960767	5974556	ENSGALG00000026263		1
9	15106136	15126619	ENSGALG00000027983		1
5	49547542	49621490	ENSGALG00000029996	PPP2R5C	1
4	89848236	89855757	ENSGALG00000030516	EMX1	1
7	26948199	27144911	ENSGALG00000031244	ADCY5	1
8	5981547	5987489	ENSGALG00000033535	RGS16	1
27	6034509	6040276	ENSGALG00000033683	PHOSPHO1	1
22	1592652	1603593	ENSGALG00000033989	SLC39A14	1
18	9342248	9461097	ENSGALG00000034210	RPTOR	1
8	5909183	5933209	ENSGALG00000036931	KLHL20	1
12	3704691	3710258	ENSGALG00000038192		1
33	6294936	6301279	ENSGALG00000038229	OTUB1	1
28	3270292	3274542	ENSGALG00000040182		1
8	7158790	7231728	ENSGALG00000040432	PAPPA2	1
7	33308256	33416501	ENSGALG00000040465	ZEB2	1
4	46324923	46359132	ENSGALG00000040484	SEC31A	1
22	1641150	1647926	ENSGALG00000040807	DMTN	1
33	5164024	5168544	ENSGALG00000043400	BCDIN3D	1
4	10925877	10932243	ENSGALG00000046724	PRRG3	1
12	3703348	3718742	ENSGALG00000046734		1
26	409740	411173	ENSGALG00000046855		1
30	1697740	1701045	ENSGALG00000046939		1
3	61019598	61039538	ENSGALG00000047997		1
1	171562969	171579572	ENSGALG00000048038		1
4	46657991	46660562	ENSGALG00000048142		1
6	4707610	4905438	ENSGALG00000048245		1
1	33723881	33726148	ENSGALG00000049865	RPL18A	1
4	9473307	9487077	ENSGALG00000050193		1
1	39941570	39961165	ENSGALG00000051132		1
7	33653416	33672908	ENSGALG00000051136		1
21	6596041	6600999	ENSGALG00000053105	RAP1GAP	1
5	45228033	45262636	ENSGALG00000053428		1
6	10021089	10029590	ENSGALG00000053549	ADAM8	1
6	1424683	1438331	ENSGALG00000053726		1
14	3543472	3607171	ENSGALG00000053873		1
5	13850453	13867499	ENSGALG00000054379	TSPAN32	1

## Sheet: S6
Table S6. Enrichment of Gene ontology. Here we present the unadjusted P value, adjusted P value and q value of each GO term.the GeneRatio=number of genes have the GO term in the input/total number of genes in the input;BgRatio=number of genes have the GO term in the genome/total number of genes of ontology category in the genome;geneID=ENTREZID.
ONTOLOGY	ID	Description	GeneRatio	BgRatio	pvalue	p.adjust	qvalue	geneID	Count
BP	GO:0042552	myelination	6/113	132/18670	0.000151661	0.0782347	0.0712436	6497/118738/5915/8455/2817/745	6
BP	GO:0043087	regulation of GTPase activity	11/113	479/18670	0.00015608	0.0782347	0.0712436	3688/57522/10144/23161/9882/85397/6004/4649/23654/5909/257106	11
BP	GO:0007272	ensheathment of neurons	6/113	134/18670	0.000164654	0.0782347	0.0712436	6497/118738/5915/8455/2817/745	6
BP	GO:0008366	axon ensheathment	6/113	134/18670	0.000164654	0.0782347	0.0712436	6497/118738/5915/8455/2817/745	6
BP	GO:0043547	positive regulation of GTPase activity	10/113	405/18670	0.000175887	0.0782347	0.0712436	3688/57522/10144/23161/9882/85397/6004/4649/5909/257106	10
BP	GO:0007161	calcium-independent cell-matrix adhesion	2/113	4/18670	0.000216139	0.0801155	0.0729564	3688/340706	2
BP	GO:0060349	bone morphogenesis	5/113	114/18670	0.000645797	0.205179	0.186844	6497/340706/5915/162466/60676	5
BP	GO:0097211	cellular response to gonadotropin-releasing hormone	2/113	8/18670	0.000992776	0.275992	0.251329	5908/308	2
BP	GO:0097210	response to gonadotropin-releasing hormone	2/113	9/18670	0.00127138	0.305926	0.278588	5908/308	2
BP	GO:1901888	regulation of cell junction assembly	4/113	88/18670	0.00200715	0.305926	0.278588	5908/3791/861/2039	4
BP	GO:0031641	regulation of myelination	3/113	42/18670	0.0020871	0.305926	0.278588	118738/5915/745	3
BP	GO:0010001	glial cell differentiation	6/113	218/18670	0.00211918	0.305926	0.278588	6497/118738/274/2016/2817/745	6
BP	GO:0001843	neural tube closure	4/113	90/18670	0.00217913	0.305926	0.278588	6497/144165/23654/9839	4
BP	GO:0060606	tube closure	4/113	91/18670	0.00226882	0.305926	0.278588	6497/144165/23654/9839	4
BP	GO:0014020	primary neural tube formation	4/113	97/18670	0.00286097	0.305926	0.278588	6497/144165/23654/9839	4
BP	GO:0007519	skeletal muscle tissue development	5/113	160/18670	0.00289826	0.305926	0.278588	6497/196541/5925/2817/55909	5
BP	GO:0009755	hormone-mediated signaling pathway	6/113	235/18670	0.00307768	0.305926	0.278588	2692/4848/5915/861/196541/5925	6
BP	GO:0090110	cargo loading into COPII-coated vesicle	2/113	14/18670	0.00315083	0.305926	0.278588	6396/22872	2
BP	GO:2001044	regulation of integrin-mediated signaling pathway	2/113	14/18670	0.00315083	0.305926	0.278588	683/2039	2
BP	GO:0007229	integrin-mediated signaling pathway	4/113	103/18670	0.00355112	0.305926	0.278588	3688/683/2039/10077	4
BP	GO:0060538	skeletal muscle organ development	5/113	169/18670	0.00366328	0.305926	0.278588	6497/196541/5925/2817/55909	5
BP	GO:0001841	neural tube formation	4/113	105/18670	0.00380422	0.305926	0.278588	6497/144165/23654/9839	4
BP	GO:0071383	cellular response to steroid hormone stimulus	6/113	250/18670	0.00416478	0.305926	0.278588	2692/4848/5915/861/196541/5925	6
BP	GO:0031643	positive regulation of myelination	2/113	17/18670	0.00465349	0.305926	0.278588	118738/745	2
BP	GO:0043401	steroid hormone mediated signaling pathway	5/113	184/18670	0.00524504	0.305926	0.278588	2692/4848/5915/861/5925	5
BP	GO:0045123	cellular extravasation	3/113	61/18670	0.00602136	0.305926	0.278588	3688/683/101	3
BP	GO:0000917	division septum assembly	1/113	1/18670	0.00605249	0.305926	0.278588	55909	1
BP	GO:0035445	borate transmembrane transport	1/113	1/18670	0.00605249	0.305926	0.278588	83959	1
BP	GO:0046713	borate transport	1/113	1/18670	0.00605249	0.305926	0.278588	83959	1
BP	GO:0061715	miRNA 2'-O-methylation	1/113	1/18670	0.00605249	0.305926	0.278588	144233	1
BP	GO:0071528	tRNA re-export from nucleus	1/113	1/18670	0.00605249	0.305926	0.278588	11260	1
BP	GO:0072680	extracellular matrix-dependent thymocyte migration	1/113	1/18670	0.00605249	0.305926	0.278588	101	1
BP	GO:0072681	fibronectin-dependent thymocyte migration	1/113	1/18670	0.00605249	0.305926	0.278588	101	1
BP	GO:0090529	cell septum assembly	1/113	1/18670	0.00605249	0.305926	0.278588	55909	1
BP	GO:1902721	negative regulation of prolactin secretion	1/113	1/18670	0.00605249	0.305926	0.278588	308	1
BP	GO:1902748	positive regulation of lens fiber cell differentiation	1/113	1/18670	0.00605249	0.305926	0.278588	9839	1
BP	GO:1903697	negative regulation of microvillus assembly	1/113	1/18670	0.00605249	0.305926	0.278588	5909	1
BP	GO:1990390	protein K33-linked ubiquitination	1/113	1/18670	0.00605249	0.305926	0.278588	27252	1
BP	GO:2000413	regulation of fibronectin-dependent thymocyte migration	1/113	1/18670	0.00605249	0.305926	0.278588	101	1
BP	GO:2000415	positive regulation of fibronectin-dependent thymocyte migration	1/113	1/18670	0.00605249	0.305926	0.278588	101	1
BP	GO:2000631	regulation of pre-miRNA processing	1/113	1/18670	0.00605249	0.305926	0.278588	144233	1
BP	GO:2000632	negative regulation of pre-miRNA processing	1/113	1/18670	0.00605249	0.305926	0.278588	144233	1
BP	GO:2000690	regulation of cardiac muscle cell myoblast differentiation	1/113	1/18670	0.00605249	0.305926	0.278588	144165	1
BP	GO:2000691	negative regulation of cardiac muscle cell myoblast differentiation	1/113	1/18670	0.00605249	0.305926	0.278588	144165	1
BP	GO:0001838	embryonic epithelial tube formation	4/113	124/18670	0.00684131	0.312101	0.284212	6497/144165/23654/9839	4
BP	GO:0014013	regulation of gliogenesis	4/113	124/18670	0.00684131	0.312101	0.284212	6497/118738/274/2016	4
BP	GO:0030032	lamellipodium assembly	3/113	64/18670	0.00688006	0.312101	0.284212	3688/2039/55909	3
BP	GO:0040014	regulation of multicellular organism growth	3/113	66/18670	0.00749088	0.312101	0.284212	2692/8455/2593	3
BP	GO:0007409	axonogenesis	8/113	468/18670	0.00759651	0.312101	0.284212	137970/84894/3688/30011/23654/2817/9839/5909	8
BP	GO:0035584	calcium-mediated signaling using intracellular calcium source	2/113	22/18670	0.00774988	0.312101	0.284212	3791/2039	2
BP	GO:0016239	positive regulation of macroautophagy	3/113	68/18670	0.00813281	0.312101	0.284212	29110/3791/10206	3
BP	GO:0042063	gliogenesis	6/113	290/18670	0.00843439	0.312101	0.284212	6497/118738/274/2016/2817/745	6
BP	GO:0030518	intracellular steroid hormone receptor signaling pathway	4/113	132/18670	0.00849398	0.312101	0.284212	2692/4848/861/5925	4
BP	GO:0072175	epithelial tube formation	4/113	132/18670	0.00849398	0.312101	0.284212	6497/144165/23654/9839	4
BP	GO:0014706	striated muscle tissue development	7/113	390/18670	0.00958172	0.312101	0.284212	6497/3688/5915/196541/5925/2817/55909	7
BP	GO:0060350	endochondral bone morphogenesis	3/113	73/18670	0.00987596	0.312101	0.284212	340706/5915/162466	3
BP	GO:0035459	cargo loading into vesicle	2/113	25/18670	0.00994671	0.312101	0.284212	6396/22872	2
BP	GO:0060348	bone development	5/113	217/18670	0.0103232	0.312101	0.284212	6497/340706/5915/162466/60676	5
BP	GO:0007422	peripheral nervous system development	3/113	75/18670	0.0106293	0.312101	0.284212	6497/861/2817	3
BP	GO:0033143	regulation of intracellular steroid hormone receptor signaling pathway	3/113	78/18670	0.0118204	0.312101	0.284212	2692/4848/861	3
BP	GO:0007160	cell-matrix adhesion	5/113	225/18670	0.0119332	0.312101	0.284212	3688/340706/3791/683/2039	5
BP	GO:0035264	multicellular organism growth	4/113	146/18670	0.0119763	0.312101	0.284212	2692/5915/8455/2593	4
BP	GO:0060537	muscle tissue development	7/113	408/18670	0.0120638	0.312101	0.284212	6497/3688/5915/196541/5925/2817/55909	7
BP	GO:0006428	isoleucyl-tRNA aminoacylation	1/113	2/18670	0.0120687	0.312101	0.284212	3376	1
BP	GO:0006601	creatine biosynthetic process	1/113	2/18670	0.0120687	0.312101	0.284212	2593	1
BP	GO:0007624	ultradian rhythm	1/113	2/18670	0.0120687	0.312101	0.284212	55068	1
BP	GO:0009826	unidimensional cell growth	1/113	2/18670	0.0120687	0.312101	0.284212	55909	1
BP	GO:0019303	D-ribose catabolic process	1/113	2/18670	0.0120687	0.312101	0.284212	64080	1
BP	GO:0021767	mammillary body development	1/113	2/18670	0.0120687	0.312101	0.284212	9839	1
BP	GO:0042144	vacuole fusion, non-autophagic	1/113	2/18670	0.0120687	0.312101	0.284212	27072	1
BP	GO:0044565	dendritic cell proliferation	1/113	2/18670	0.0120687	0.312101	0.284212	29110	1
BP	GO:0051892	negative regulation of cardioblast differentiation	1/113	2/18670	0.0120687	0.312101	0.284212	144165	1
BP	GO:0060133	somatotropin secreting cell development	1/113	2/18670	0.0120687	0.312101	0.284212	2692	1
BP	GO:0061373	mammillary axonal complex development	1/113	2/18670	0.0120687	0.312101	0.284212	9839	1
BP	GO:0070560	protein secretion by platelet	1/113	2/18670	0.0120687	0.312101	0.284212	2039	1
BP	GO:0097324	melanocyte migration	1/113	2/18670	0.0120687	0.312101	0.284212	9839	1
BP	GO:0097576	vacuole fusion	1/113	2/18670	0.0120687	0.312101	0.284212	27072	1
BP	GO:1901731	positive regulation of platelet aggregation	1/113	2/18670	0.0120687	0.312101	0.284212	2039	1
BP	GO:1902960	negative regulation of aspartic-type endopeptidase activity involved in amyloid precursor protein catabolic process	1/113	2/18670	0.0120687	0.312101	0.284212	274	1
BP	GO:1903056	regulation of melanosome organization	1/113	2/18670	0.0120687	0.312101	0.284212	9839	1
BP	GO:1903946	negative regulation of ventricular cardiac muscle cell action potential	1/113	2/18670	0.0120687	0.312101	0.284212	274	1
BP	GO:1904028	positive regulation of collagen fibril organization	1/113	2/18670	0.0120687	0.312101	0.284212	5925	1
BP	GO:1904881	cellular response to hydrogen sulfide	1/113	2/18670	0.0120687	0.312101	0.284212	3791	1
BP	GO:2000124	regulation of endocannabinoid signaling pathway	1/113	2/18670	0.0120687	0.312101	0.284212	57406	1
BP	GO:2000309	positive regulation of tumor necrosis factor (ligand) superfamily member 11 production	1/113	2/18670	0.0120687	0.312101	0.284212	101	1
BP	GO:2001311	lysobisphosphatidic acid metabolic process	1/113	2/18670	0.0120687	0.312101	0.284212	57406	1
BP	GO:0002691	regulation of cellular extravasation	2/113	28/18670	0.0123861	0.313314	0.285316	683/101	2
BP	GO:0035148	tube formation	4/113	148/18670	0.0125382	0.313314	0.285316	6497/144165/23654/9839	4
BP	GO:0051592	response to calcium ion	4/113	148/18670	0.0125382	0.313314	0.285316	148281/308/22872/2039	4
BP	GO:0008360	regulation of cell shape	4/113	150/18670	0.0131167	0.316066	0.287823	3791/30011/23654/2039	4
BP	GO:0016331	morphogenesis of embryonic epithelium	4/113	150/18670	0.0131167	0.316066	0.287823	6497/144165/23654/9839	4
BP	GO:0071375	cellular response to peptide hormone stimulus	6/113	321/18670	0.0134297	0.316066	0.287823	2692/340706/5908/308/9882/111	6
BP	GO:0097581	lamellipodium organization	3/113	82/18670	0.0135233	0.316066	0.287823	3688/2039/55909	3
BP	GO:0043161	proteasome-mediated ubiquitin-dependent protein catabolic process	7/113	419/18670	0.0137928	0.316066	0.287823	64326/5707/144165/10206/5527/27252/81858	7
BP	GO:0031338	regulation of vesicle fusion	2/113	31/18670	0.0150586	0.316066	0.287823	9882/27072	2
BP	GO:0048705	skeletal system morphogenesis	5/113	239/18670	0.0151476	0.316066	0.287823	6497/340706/5915/162466/60676	5
BP	GO:0034329	cell junction assembly	5/113	241/18670	0.0156496	0.316066	0.287823	5908/3791/861/4649/2039	5
BP	GO:0048741	skeletal muscle fiber development	2/113	32/18670	0.0159997	0.316066	0.287823	6497/55909	2
BP	GO:0021915	neural tube development	4/113	160/18670	0.0162639	0.316066	0.287823	6497/144165/23654/9839	4
BP	GO:0051056	regulation of small GTPase mediated signal transduction	6/113	338/18670	0.0169086	0.316066	0.287823	3688/57522/10144/4649/5909/257106	6
BP	GO:0002756	MyD88-independent toll-like receptor signaling pathway	2/113	33/18670	0.0169653	0.316066	0.287823	29110/79931	2
BP	GO:0010591	regulation of lamellipodium assembly	2/113	33/18670	0.0169653	0.316066	0.287823	2039/55909	2
BP	GO:1901380	negative regulation of potassium ion transmembrane transport	2/113	33/18670	0.0169653	0.316066	0.287823	274/283518	2
BP	GO:0009451	RNA modification	4/113	163/18670	0.0172927	0.316066	0.287823	51605/54502/144233/54890	4
BP	GO:0006409	tRNA export from nucleus	2/113	34/18670	0.0179552	0.316066	0.287823	6396/11260	2
BP	GO:0071431	tRNA-containing ribonucleoprotein complex export from nucleus	2/113	34/18670	0.0179552	0.316066	0.287823	6396/11260	2
BP	GO:0006014	D-ribose metabolic process	1/113	3/18670	0.0180488	0.316066	0.287823	64080	1
BP	GO:0006313	transposition, DNA-mediated	1/113	3/18670	0.0180488	0.316066	0.287823	79725	1
BP	GO:0030200	heparan sulfate proteoglycan catabolic process	1/113	3/18670	0.0180488	0.316066	0.287823	2817	1
BP	GO:0030886	negative regulation of myeloid dendritic cell activation	1/113	3/18670	0.0180488	0.316066	0.287823	10077	1
BP	GO:0031134	sister chromatid biorientation	1/113	3/18670	0.0180488	0.316066	0.287823	5925	1
BP	GO:0033183	negative regulation of histone ubiquitination	1/113	3/18670	0.0180488	0.316066	0.287823	55611	1
BP	GO:0035553	oxidative single-stranded RNA demethylation	1/113	3/18670	0.0180488	0.316066	0.287823	54890	1
BP	GO:0043585	nose morphogenesis	1/113	3/18670	0.0180488	0.316066	0.287823	6497	1
BP	GO:0071930	negative regulation of transcription involved in G1/S transition of mitotic cell cycle	1/113	3/18670	0.0180488	0.316066	0.287823	5925	1
BP	GO:0072535	tumor necrosis factor (ligand) superfamily member 11 production	1/113	3/18670	0.0180488	0.316066	0.287823	101	1
BP	GO:0106135	negative regulation of cardiac muscle cell contraction	1/113	3/18670	0.0180488	0.316066	0.287823	274	1
BP	GO:1901314	regulation of histone H2A K63-linked ubiquitination	1/113	3/18670	0.0180488	0.316066	0.287823	55611	1
BP	GO:1901315	negative regulation of histone H2A K63-linked ubiquitination	1/113	3/18670	0.0180488	0.316066	0.287823	55611	1
BP	GO:1902948	negative regulation of tau-protein kinase activity	1/113	3/18670	0.0180488	0.316066	0.287823	5925	1
BP	GO:1904761	negative regulation of myofibroblast differentiation	1/113	3/18670	0.0180488	0.316066	0.287823	5925	1
BP	GO:1904878	negative regulation of calcium ion transmembrane transport via high voltage-gated calcium channel	1/113	3/18670	0.0180488	0.316066	0.287823	274	1
BP	GO:1904880	response to hydrogen sulfide	1/113	3/18670	0.0180488	0.316066	0.287823	3791	1
BP	GO:1905246	negative regulation of aspartic-type peptidase activity	1/113	3/18670	0.0180488	0.316066	0.287823	274	1
BP	GO:2000307	regulation of tumor necrosis factor (ligand) superfamily member 11 production	1/113	3/18670	0.0180488	0.316066	0.287823	101	1
BP	GO:2000412	positive regulation of thymocyte migration	1/113	3/18670	0.0180488	0.316066	0.287823	101	1
BP	GO:2000418	positive regulation of eosinophil migration	1/113	3/18670	0.0180488	0.316066	0.287823	101	1
BP	GO:0002244	hematopoietic progenitor cell differentiation	4/113	166/18670	0.0183613	0.319028	0.290519	5707/54502/861/115761	4
BP	GO:0014904	myotube cell development	2/113	35/18670	0.0189691	0.324517	0.295518	6497/55909	2
BP	GO:0060338	regulation of type I interferon-mediated signaling pathway	2/113	35/18670	0.0189691	0.324517	0.295518	29110/6041	2
BP	GO:0003417	growth plate cartilage development	2/113	36/18670	0.0200065	0.332898	0.30315	340706/5915	2
BP	GO:0051031	tRNA transport	2/113	36/18670	0.0200065	0.332898	0.30315	6396/11260	2
BP	GO:1902622	regulation of neutrophil migration	2/113	36/18670	0.0200065	0.332898	0.30315	683/101	2
BP	GO:0016241	regulation of macroautophagy	4/113	171/18670	0.020232	0.332898	0.30315	29110/3791/10206/57521	4
BP	GO:0002474	antigen processing and presentation of peptide antigen via MHC class I	3/113	96/18670	0.0205355	0.332898	0.30315	5707/6396/22872	3
BP	GO:0031589	cell-substrate adhesion	6/113	354/18670	0.0207103	0.332898	0.30315	2199/3688/340706/3791/683/2039	6
BP	GO:0014037	Schwann cell differentiation	2/113	37/18670	0.0210672	0.332898	0.30315	6497/2817	2
BP	GO:0051567	histone H3-K9 methylation	2/113	37/18670	0.0210672	0.332898	0.30315	11107/63976	2
BP	GO:0007190	activation of adenylate cyclase activity	2/113	38/18670	0.0221509	0.332898	0.30315	2692/111	2
BP	GO:0097064	ncRNA export from nucleus	2/113	38/18670	0.0221509	0.332898	0.30315	6396/11260	2
BP	GO:0031331	positive regulation of cellular catabolic process	6/113	361/18670	0.022543	0.332898	0.30315	64326/144165/29110/3791/10206/101	6
BP	GO:0001959	regulation of cytokine-mediated signaling pathway	4/113	177/18670	0.022627	0.332898	0.30315	29110/861/6041/81858	4
BP	GO:0030111	regulation of Wnt signaling pathway	6/113	363/18670	0.0230861	0.332898	0.30315	6497/5707/144165/27303/861/9839	6
BP	GO:0030488	tRNA methylation	2/113	39/18670	0.0232573	0.332898	0.30315	51605/144233	2
BP	GO:0033146	regulation of intracellular estrogen receptor signaling pathway	2/113	39/18670	0.0232573	0.332898	0.30315	4848/861	2
BP	GO:0032259	methylation	6/113	366/18670	0.0239173	0.332898	0.30315	51605/11107/196541/63976/2593/144233	6
BP	GO:0002357	defense response to tumor cell	1/113	4/18670	0.023993	0.332898	0.30315	27303	1
BP	GO:0010710	regulation of collagen catabolic process	1/113	4/18670	0.023993	0.332898	0.30315	3688	1
BP	GO:0014839	myoblast migration involved in skeletal muscle regeneration	1/113	4/18670	0.023993	0.332898	0.30315	55909	1
BP	GO:0021943	formation of radial glial scaffolds	1/113	4/18670	0.023993	0.332898	0.30315	3688	1
BP	GO:0030167	proteoglycan catabolic process	1/113	4/18670	0.023993	0.332898	0.30315	2817	1
BP	GO:0035585	calcium-mediated signaling using extracellular calcium source	1/113	4/18670	0.023993	0.332898	0.30315	2039	1
BP	GO:0043378	positive regulation of CD8-positive, alpha-beta T cell differentiation	1/113	4/18670	0.023993	0.332898	0.30315	861	1
BP	GO:0046010	positive regulation of circadian sleep/wake cycle, non-REM sleep	1/113	4/18670	0.023993	0.332898	0.30315	2692	1
BP	GO:0060988	lipid tube assembly	1/113	4/18670	0.023993	0.332898	0.30315	274	1
BP	GO:0071926	endocannabinoid signaling pathway	1/113	4/18670	0.023993	0.332898	0.30315	57406	1
BP	GO:0075732	viral penetration into host nucleus	1/113	4/18670	0.023993	0.332898	0.30315	3839	1
BP	GO:1902594	multi-organism nuclear import	1/113	4/18670	0.023993	0.332898	0.30315	3839	1
BP	GO:1902746	regulation of lens fiber cell differentiation	1/113	4/18670	0.023993	0.332898	0.30315	9839	1
BP	GO:2000410	regulation of thymocyte migration	1/113	4/18670	0.023993	0.332898	0.30315	101	1
BP	GO:0032008	positive regulation of TOR signaling	2/113	40/18670	0.024386	0.332898	0.30315	6396/57521	2
BP	GO:0030198	extracellular matrix organization	6/113	368/18670	0.0244824	0.332898	0.30315	2199/3688/3791/1297/5925/101	6
BP	GO:0043267	negative regulation of potassium ion transport	2/113	41/18670	0.0255367	0.332898	0.30315	274/283518	2
BP	GO:0007009	plasma membrane organization	3/113	105/18670	0.025917	0.332898	0.30315	274/745/55909	3
BP	GO:0010498	proteasomal protein catabolic process	7/113	477/18670	0.0259374	0.332898	0.30315	64326/5707/144165/10206/5527/27252/81858	7
BP	GO:0007411	axon guidance	5/113	276/18670	0.0262995	0.332898	0.30315	137970/30011/23654/2817/5909	5
BP	GO:0055001	muscle cell development	4/113	186/18670	0.0265317	0.332898	0.30315	6497/3688/274/55909	4
BP	GO:0097485	neuron projection guidance	5/113	277/18670	0.0266579	0.332898	0.30315	137970/30011/23654/2817/5909	5
BP	GO:0031057	negative regulation of histone modification	2/113	42/18670	0.0267092	0.332898	0.30315	6497/55611	2
BP	GO:2001222	regulation of neuron migration	2/113	42/18670	0.0267092	0.332898	0.30315	137970/23654	2
BP	GO:0030522	intracellular receptor signaling pathway	5/113	280/18670	0.0277518	0.332898	0.30315	2692/4848/5915/861/5925	5
BP	GO:0016049	cell growth	7/113	484/18670	0.0277809	0.332898	0.30315	3688/5925/2016/57521/60676/9839/55909	7
BP	GO:0022604	regulation of cell morphogenesis	7/113	484/18670	0.0277809	0.332898	0.30315	84894/3791/30011/4649/23654/9839/2039	7
BP	GO:0038202	TORC1 signaling	2/113	43/18670	0.0279031	0.332898	0.30315	6396/57521	2
BP	GO:0045687	positive regulation of glial cell differentiation	2/113	43/18670	0.0279031	0.332898	0.30315	118738/274	2
BP	GO:0060759	regulation of response to cytokine stimulus	4/113	190/18670	0.0283891	0.332898	0.30315	29110/861/6041/81858	4
BP	GO:0003416	endochondral bone growth	2/113	44/18670	0.0291182	0.332898	0.30315	340706/5915	2
BP	GO:0007212	dopamine receptor signaling pathway	2/113	44/18670	0.0291182	0.332898	0.30315	85397/111	2
BP	GO:0014003	oligodendrocyte development	2/113	44/18670	0.0291182	0.332898	0.30315	118738/745	2
BP	GO:0042692	muscle cell differentiation	6/113	385/18670	0.0296508	0.332898	0.30315	6497/3688/5915/274/5925/55909	6
BP	GO:0048545	response to steroid hormone	6/113	385/18670	0.0296508	0.332898	0.30315	2692/4848/5915/861/196541/5925	6
BP	GO:1901653	cellular response to peptide	6/113	385/18670	0.0296508	0.332898	0.30315	2692/340706/5908/308/9882/111	6
BP	GO:0008628	hormone-mediated apoptotic signaling pathway	1/113	5/18670	0.0299015	0.332898	0.30315	196541	1
BP	GO:0010572	positive regulation of platelet activation	1/113	5/18670	0.0299015	0.332898	0.30315	2039	1
BP	GO:0035513	oxidative RNA demethylation	1/113	5/18670	0.0299015	0.332898	0.30315	54890	1
BP	GO:0038033	positive regulation of endothelial cell chemotaxis by VEGF-activated vascular endothelial growth factor receptor signaling pathway	1/113	5/18670	0.0299015	0.332898	0.30315	3791	1
BP	GO:0045329	carnitine biosynthetic process	1/113	5/18670	0.0299015	0.332898	0.30315	223	1
BP	GO:0045636	positive regulation of melanocyte differentiation	1/113	5/18670	0.0299015	0.332898	0.30315	9839	1
BP	GO:0046462	monoacylglycerol metabolic process	1/113	5/18670	0.0299015	0.332898	0.30315	57406	1
BP	GO:0052651	monoacylglycerol catabolic process	1/113	5/18670	0.0299015	0.332898	0.30315	57406	1
BP	GO:0060126	somatotropin secreting cell differentiation	1/113	5/18670	0.0299015	0.332898	0.30315	2692	1
BP	GO:0070245	positive regulation of thymocyte apoptotic process	1/113	5/18670	0.0299015	0.332898	0.30315	101	1
BP	GO:0070535	histone H2A K63-linked ubiquitination	1/113	5/18670	0.0299015	0.332898	0.30315	55611	1
BP	GO:0071284	cellular response to lead ion	1/113	5/18670	0.0299015	0.332898	0.30315	308	1
BP	GO:0071922	regulation of cohesin loading	1/113	5/18670	0.0299015	0.332898	0.30315	5925	1
BP	GO:0097039	protein linear polyubiquitination	1/113	5/18670	0.0299015	0.332898	0.30315	81858	1
BP	GO:1904760	regulation of myofibroblast differentiation	1/113	5/18670	0.0299015	0.332898	0.30315	5925	1
BP	GO:2000301	negative regulation of synaptic vesicle exocytosis	1/113	5/18670	0.0299015	0.332898	0.30315	5908	1
BP	GO:2000416	regulation of eosinophil migration	1/113	5/18670	0.0299015	0.332898	0.30315	101	1
BP	GO:1902743	regulation of lamellipodium organization	2/113	45/18670	0.0303541	0.332898	0.30315	2039/55909	2
BP	GO:0034330	cell junction organization	5/113	290/18670	0.0316032	0.332898	0.30315	5908/3791/861/4649/2039	5
BP	GO:0051146	striated muscle cell differentiation	5/113	293/18670	0.0328208	0.332898	0.30315	6497/3688/5915/5925/55909	5
BP	GO:0010799	regulation of peptidyl-threonine phosphorylation	2/113	47/18670	0.0328873	0.332898	0.30315	57521/2039	2
BP	GO:0060351	cartilage development involved in endochondral bone morphogenesis	2/113	47/18670	0.0328873	0.332898	0.30315	340706/5915	2
BP	GO:0098868	bone growth	2/113	47/18670	0.0328873	0.332898	0.30315	340706/5915	2
BP	GO:0120163	negative regulation of cold-induced thermogenesis	2/113	47/18670	0.0328873	0.332898	0.30315	57406/5925	2
BP	GO:0021782	glial cell development	3/113	116/18670	0.0334227	0.332898	0.30315	6497/118738/745	3
BP	GO:2000736	regulation of stem cell differentiation	3/113	116/18670	0.0334227	0.332898	0.30315	5707/144165/861	3
BP	GO:0006401	RNA catabolic process	6/113	397/18670	0.0337028	0.332898	0.30315	5707/4848/79621/6041/54890/6142	6
BP	GO:0010508	positive regulation of autophagy	3/113	117/18670	0.0341553	0.332898	0.30315	29110/3791/10206	3
BP	GO:0061647	histone H3-K9 modification	2/113	48/18670	0.034184	0.332898	0.30315	11107/63976	2
BP	GO:0001952	regulation of cell-matrix adhesion	3/113	119/18670	0.0356455	0.332898	0.30315	3791/683/2039	3
BP	GO:0010606	positive regulation of cytoplasmic mRNA processing body assembly	1/113	6/18670	0.0357746	0.332898	0.30315	4848	1
BP	GO:0010626	negative regulation of Schwann cell proliferation	1/113	6/18670	0.0357746	0.332898	0.30315	6497	1
BP	GO:0019323	pentose catabolic process	1/113	6/18670	0.0357746	0.332898	0.30315	64080	1
BP	GO:0021540	corpus callosum morphogenesis	1/113	6/18670	0.0357746	0.332898	0.30315	9839	1
BP	GO:0030885	regulation of myeloid dendritic cell activation	1/113	6/18670	0.0357746	0.332898	0.30315	10077	1
BP	GO:0031339	negative regulation of vesicle fusion	1/113	6/18670	0.0357746	0.332898	0.30315	9882	1
BP	GO:0032286	central nervous system myelin maintenance	1/113	6/18670	0.0357746	0.332898	0.30315	745	1
BP	GO:0032534	regulation of microvillus assembly	1/113	6/18670	0.0357746	0.332898	0.30315	5909	1
BP	GO:0034112	positive regulation of homotypic cell-cell adhesion	1/113	6/18670	0.0357746	0.332898	0.30315	2039	1
BP	GO:0036446	myofibroblast differentiation	1/113	6/18670	0.0357746	0.332898	0.30315	5925	1
BP	GO:0043376	regulation of CD8-positive, alpha-beta T cell differentiation	1/113	6/18670	0.0357746	0.332898	0.30315	861	1
BP	GO:0045634	regulation of melanocyte differentiation	1/113	6/18670	0.0357746	0.332898	0.30315	9839	1
BP	GO:0045938	positive regulation of circadian sleep/wake cycle, sleep	1/113	6/18670	0.0357746	0.332898	0.30315	2692	1
BP	GO:0048023	positive regulation of melanin biosynthetic process	1/113	6/18670	0.0357746	0.332898	0.30315	9839	1
BP	GO:0051415	microtubule nucleation by interphase microtubule organizing center	1/113	6/18670	0.0357746	0.332898	0.30315	85378	1
BP	GO:0071921	cohesin loading	1/113	6/18670	0.0357746	0.332898	0.30315	5925	1
BP	GO:0072679	thymocyte migration	1/113	6/18670	0.0357746	0.332898	0.30315	101	1
BP	GO:0090230	regulation of centromere complex assembly	1/113	6/18670	0.0357746	0.332898	0.30315	5925	1
BP	GO:0090315	negative regulation of protein targeting to membrane	1/113	6/18670	0.0357746	0.332898	0.30315	2039	1
BP	GO:0099011	neuronal dense core vesicle exocytosis	1/113	6/18670	0.0357746	0.332898	0.30315	148281	1
BP	GO:0099525	presynaptic dense core vesicle exocytosis	1/113	6/18670	0.0357746	0.332898	0.30315	148281	1
BP	GO:1902804	negative regulation of synaptic vesicle transport	1/113	6/18670	0.0357746	0.332898	0.30315	5908	1
BP	GO:1904415	regulation of xenophagy	1/113	6/18670	0.0357746	0.332898	0.30315	29110	1
BP	GO:1904417	positive regulation of xenophagy	1/113	6/18670	0.0357746	0.332898	0.30315	29110	1
BP	GO:1905634	regulation of protein localization to chromatin	1/113	6/18670	0.0357746	0.332898	0.30315	5925	1
BP	GO:2000348	regulation of CD40 signaling pathway	1/113	6/18670	0.0357746	0.332898	0.30315	81858	1
BP	GO:2001187	positive regulation of CD8-positive, alpha-beta T cell activation	1/113	6/18670	0.0357746	0.332898	0.30315	861	1
BP	GO:0042398	cellular modified amino acid biosynthetic process	2/113	50/18670	0.0368362	0.341349	0.310846	223/2593	2
BP	GO:0006733	oxidoreduction coenzyme metabolic process	4/113	207/18670	0.0371334	0.341585	0.311061	6396/56997/64080/683	4
BP	GO:0010811	positive regulation of cell-substrate adhesion	3/113	121/18670	0.0371689	0.341585	0.311061	2199/3791/2039	3
BP	GO:0043414	macromolecule methylation	5/113	309/18670	0.0398086	0.351534	0.320121	51605/11107/196541/63976/144233	5
BP	GO:0071320	cellular response to cAMP	2/113	53/18670	0.0409574	0.351534	0.320121	5908/2039	2
BP	GO:0018107	peptidyl-threonine phosphorylation	3/113	126/18670	0.0411213	0.351534	0.320121	29110/57521/2039	3
BP	GO:0006578	amino-acid betaine biosynthetic process	1/113	7/18670	0.0416124	0.351534	0.320121	223	1
BP	GO:0018344	protein geranylgeranylation	1/113	7/18670	0.0416124	0.351534	0.320121	5875	1
BP	GO:0021796	cerebral cortex regionalization	1/113	7/18670	0.0416124	0.351534	0.320121	2016	1
BP	GO:0021957	corticospinal tract morphogenesis	1/113	7/18670	0.0416124	0.351534	0.320121	9839	1
BP	GO:0031064	negative regulation of histone deacetylation	1/113	7/18670	0.0416124	0.351534	0.320121	6497	1
BP	GO:0038089	positive regulation of cell migration by vascular endothelial growth factor signaling pathway	1/113	7/18670	0.0416124	0.351534	0.320121	3791	1
BP	GO:0038171	cannabinoid signaling pathway	1/113	7/18670	0.0416124	0.351534	0.320121	57406	1
BP	GO:0045359	positive regulation of interferon-beta biosynthetic process	1/113	7/18670	0.0416124	0.351534	0.320121	29110	1
BP	GO:0050942	positive regulation of pigment cell differentiation	1/113	7/18670	0.0416124	0.351534	0.320121	9839	1
BP	GO:0051666	actin cortical patch localization	1/113	7/18670	0.0416124	0.351534	0.320121	55909	1
BP	GO:1900378	positive regulation of secondary metabolite biosynthetic process	1/113	7/18670	0.0416124	0.351534	0.320121	9839	1
BP	GO:1902581	multi-organism cellular localization	1/113	7/18670	0.0416124	0.351534	0.320121	3839	1
BP	GO:1902583	multi-organism intracellular transport	1/113	7/18670	0.0416124	0.351534	0.320121	3839	1
BP	GO:1902774	late endosome to lysosome transport	1/113	7/18670	0.0416124	0.351534	0.320121	27072	1
BP	GO:1904026	regulation of collagen fibril organization	1/113	7/18670	0.0416124	0.351534	0.320121	5925	1
BP	GO:2000389	regulation of neutrophil extravasation	1/113	7/18670	0.0416124	0.351534	0.320121	101	1
BP	GO:2000391	positive regulation of neutrophil extravasation	1/113	7/18670	0.0416124	0.351534	0.320121	101	1
BP	GO:2001046	positive regulation of integrin-mediated signaling pathway	1/113	7/18670	0.0416124	0.351534	0.320121	2039	1
BP	GO:0010810	regulation of cell-substrate adhesion	4/113	215/18670	0.0417289	0.351534	0.320121	2199/3791/683/2039	4
BP	GO:0071426	ribonucleoprotein complex export from nucleus	3/113	127/18670	0.0419364	0.351949	0.320499	6396/11260/54890	3
BP	GO:0002763	positive regulation of myeloid leukocyte differentiation	2/113	54/18670	0.0423681	0.354236	0.322581	861/5925	2
BP	GO:0071166	ribonucleoprotein complex localization	3/113	128/18670	0.0427595	0.356169	0.324342	6396/11260/54890	3
BP	GO:0043062	extracellular structure organization	6/113	422/18670	0.0432599	0.358993	0.326913	2199/3688/3791/1297/5925/101	6
BP	GO:0018022	peptidyl-lysine methylation	3/113	129/18670	0.0435908	0.359747	0.3276	11107/196541/63976	3
BP	GO:0009896	positive regulation of catabolic process	6/113	423/18670	0.0436743	0.359747	0.3276	64326/144165/29110/3791/10206/101	6
BP	GO:0075733	intracellular transport of virus	2/113	57/18670	0.0467075	0.362376	0.329994	6396/3839	2
BP	GO:0006600	creatine metabolic process	1/113	8/18670	0.0474152	0.362376	0.329994	2593	1
BP	GO:0010624	regulation of Schwann cell proliferation	1/113	8/18670	0.0474152	0.362376	0.329994	6497	1
BP	GO:0021859	pyramidal neuron differentiation	1/113	8/18670	0.0474152	0.362376	0.329994	137970	1
BP	GO:0023035	CD40 signaling pathway	1/113	8/18670	0.0474152	0.362376	0.329994	81858	1
BP	GO:0030854	positive regulation of granulocyte differentiation	1/113	8/18670	0.0474152	0.362376	0.329994	861	1
BP	GO:0033292	T-tubule organization	1/113	8/18670	0.0474152	0.362376	0.329994	274	1
BP	GO:0043353	enucleate erythrocyte differentiation	1/113	8/18670	0.0474152	0.362376	0.329994	5925	1
BP	GO:0045188	regulation of circadian sleep/wake cycle, non-REM sleep	1/113	8/18670	0.0474152	0.362376	0.329994	2692	1
BP	GO:0045350	interferon-beta biosynthetic process	1/113	8/18670	0.0474152	0.362376	0.329994	29110	1
BP	GO:0045357	regulation of interferon-beta biosynthetic process	1/113	8/18670	0.0474152	0.362376	0.329994	29110	1
BP	GO:0050932	regulation of pigment cell differentiation	1/113	8/18670	0.0474152	0.362376	0.329994	9839	1
BP	GO:0051418	microtubule nucleation by microtubule organizing center	1/113	8/18670	0.0474152	0.362376	0.329994	85378	1
BP	GO:0051890	regulation of cardioblast differentiation	1/113	8/18670	0.0474152	0.362376	0.329994	144165	1
BP	GO:0055118	negative regulation of cardiac muscle contraction	1/113	8/18670	0.0474152	0.362376	0.329994	274	1
BP	GO:0070444	oligodendrocyte progenitor proliferation	1/113	8/18670	0.0474152	0.362376	0.329994	2016	1
BP	GO:0070445	regulation of oligodendrocyte progenitor proliferation	1/113	8/18670	0.0474152	0.362376	0.329994	2016	1
BP	GO:0070459	prolactin secretion	1/113	8/18670	0.0474152	0.362376	0.329994	308	1
BP	GO:0071578	zinc ion import across plasma membrane	1/113	8/18670	0.0474152	0.362376	0.329994	23516	1
BP	GO:1900045	negative regulation of protein K63-linked ubiquitination	1/113	8/18670	0.0474152	0.362376	0.329994	55611	1
BP	GO:2001016	positive regulation of skeletal muscle cell differentiation	1/113	8/18670	0.0474152	0.362376	0.329994	2817	1
BP	GO:0016050	vesicle organization	5/113	325/18670	0.0476407	0.362853	0.330428	6396/9882/27072/9839/22872	5
BP	GO:0018210	peptidyl-threonine modification	3/113	134/18670	0.0478678	0.363338	0.33087	29110/57521/2039	3
BP	GO:0030520	intracellular estrogen receptor signaling pathway	2/113	58/18670	0.0481888	0.36453	0.331956	4848/861	2
BP	GO:0006405	RNA export from nucleus	3/113	135/18670	0.0487472	0.367504	0.334664	6396/11260/54890	3
BP	GO:0019058	viral life cycle	5/113	328/18670	0.0492043	0.368347	0.335432	3688/6396/3839/10206/6041	5
BP	GO:0043434	response to peptide hormone	6/113	436/18670	0.049289	0.368347	0.335432	2692/340706/5908/308/9882/111	6
BP	GO:0008333	endosome to lysosome transport	2/113	59/18670	0.0496871	0.368347	0.335432	274/27072	2
BP	GO:0043388	positive regulation of DNA binding	2/113	59/18670	0.0496871	0.368347	0.335432	6497/5925	2
BP	GO:0070527	platelet aggregation	2/113	59/18670	0.0496871	0.368347	0.335432	2039/10077	2
BP	GO:0046794	transport of virus	2/113	60/18670	0.0512022	0.373121	0.339779	6396/3839	2
BP	GO:0051893	regulation of focal adhesion assembly	2/113	60/18670	0.0512022	0.373121	0.339779	3791/2039	2
BP	GO:0090109	regulation of cell-substrate junction assembly	2/113	60/18670	0.0512022	0.373121	0.339779	3791/2039	2
BP	GO:0033135	regulation of peptidyl-serine phosphorylation	3/113	139/18670	0.0523436	0.373121	0.339779	29110/57521/2039	3
BP	GO:0008354	germ cell migration	1/113	9/18670	0.0531832	0.373121	0.339779	3688	1
BP	GO:0014010	Schwann cell proliferation	1/113	9/18670	0.0531832	0.373121	0.339779	6497	1
BP	GO:0021932	hindbrain radial glia guided cell migration	1/113	9/18670	0.0531832	0.373121	0.339779	3688	1
BP	GO:0042748	circadian sleep/wake cycle, non-REM sleep	1/113	9/18670	0.0531832	0.373121	0.339779	2692	1
BP	GO:0045842	positive regulation of mitotic metaphase/anaphase transition	1/113	9/18670	0.0531832	0.373121	0.339779	5925	1
BP	GO:0048087	positive regulation of developmental pigmentation	1/113	9/18670	0.0531832	0.373121	0.339779	9839	1
BP	GO:0060124	positive regulation of growth hormone secretion	1/113	9/18670	0.0531832	0.373121	0.339779	2692	1
BP	GO:0060478	acrosomal vesicle exocytosis	1/113	9/18670	0.0531832	0.373121	0.339779	148281	1
BP	GO:0090527	actin filament reorganization	1/113	9/18670	0.0531832	0.373121	0.339779	2039	1
BP	GO:0098792	xenophagy	1/113	9/18670	0.0531832	0.373121	0.339779	29110	1
BP	GO:1901970	positive regulation of mitotic sister chromatid separation	1/113	9/18670	0.0531832	0.373121	0.339779	5925	1
BP	GO:1902959	regulation of aspartic-type endopeptidase activity involved in amyloid precursor protein catabolic process	1/113	9/18670	0.0531832	0.373121	0.339779	274	1
BP	GO:1990504	dense core granule exocytosis	1/113	9/18670	0.0531832	0.373121	0.339779	148281	1
BP	GO:0001738	morphogenesis of a polarized epithelium	3/113	141/18670	0.0541889	0.373306	0.339948	5707/144165/4649	3
BP	GO:1905268	negative regulation of chromatin organization	2/113	62/18670	0.0542815	0.373306	0.339948	6497/55611	2
BP	GO:0060560	developmental growth involved in morphogenesis	4/113	235/18670	0.0545669	0.373306	0.339948	3688/2016/9839/55909	4
BP	GO:0031646	positive regulation of neurological system process	2/113	63/18670	0.0558453	0.373306	0.339948	118738/745	2
BP	GO:0007050	cell cycle arrest	4/113	237/18670	0.0559562	0.373306	0.339948	4848/274/5925/57521	4
BP	GO:0043122	regulation of I-kappaB kinase/NF-kappaB signaling	4/113	237/18670	0.0559562	0.373306	0.339948	29110/79931/10206/81858	4
BP	GO:0106106	cold-induced thermogenesis	3/113	143/18670	0.0560651	0.373306	0.339948	57406/5925/63976	3
BP	GO:0120161	regulation of cold-induced thermogenesis	3/113	143/18670	0.0560651	0.373306	0.339948	57406/5925/63976	3
BP	GO:1902107	positive regulation of leukocyte differentiation	3/113	144/18670	0.0570148	0.373306	0.339948	861/5925/101	3
BP	GO:0045600	positive regulation of fat cell differentiation	2/113	64/18670	0.0574249	0.373306	0.339948	115825/63976	2
BP	GO:0006913	nucleocytoplasmic transport	5/113	343/18670	0.0574747	0.373306	0.339948	6396/144165/11260/3839/54890	5
BP	GO:0006171	cAMP biosynthetic process	1/113	10/18670	0.0589166	0.373306	0.339948	111	1
BP	GO:0006307	DNA dealkylation involved in DNA repair	1/113	10/18670	0.0589166	0.373306	0.339948	54890	1
BP	GO:0007191	adenylate cyclase-activating dopamine receptor signaling pathway	1/113	10/18670	0.0589166	0.373306	0.339948	111	1
BP	GO:0010603	regulation of cytoplasmic mRNA processing body assembly	1/113	10/18670	0.0589166	0.373306	0.339948	4848	1
BP	GO:0018342	protein prenylation	1/113	10/18670	0.0589166	0.373306	0.339948	5875	1
BP	GO:0032926	negative regulation of activin receptor signaling pathway	1/113	10/18670	0.0589166	0.373306	0.339948	6497	1
BP	GO:0033182	regulation of histone ubiquitination	1/113	10/18670	0.0589166	0.373306	0.339948	55611	1
BP	GO:0034058	endosomal vesicle fusion	1/113	10/18670	0.0589166	0.373306	0.339948	27072	1
BP	GO:0034085	establishment of sister chromatid cohesion	1/113	10/18670	0.0589166	0.373306	0.339948	5925	1
BP	GO:0045945	positive regulation of transcription by RNA polymerase III	1/113	10/18670	0.0589166	0.373306	0.339948	57521	1
BP	GO:0045988	negative regulation of striated muscle contraction	1/113	10/18670	0.0589166	0.373306	0.339948	274	1
BP	GO:0046498	S-adenosylhomocysteine metabolic process	1/113	10/18670	0.0589166	0.373306	0.339948	2593	1
BP	GO:0048021	regulation of melanin biosynthetic process	1/113	10/18670	0.0589166	0.373306	0.339948	9839	1
BP	GO:0051901	positive regulation of mitochondrial depolarization	1/113	10/18670	0.0589166	0.373306	0.339948	3791	1
BP	GO:0052646	alditol phosphate metabolic process	1/113	10/18670	0.0589166	0.373306	0.339948	57406	1
BP	GO:0071233	cellular response to leucine	1/113	10/18670	0.0589166	0.373306	0.339948	57521	1
BP	GO:0090336	positive regulation of brown fat cell differentiation	1/113	10/18670	0.0589166	0.373306	0.339948	63976	1
BP	GO:0097354	prenylation	1/113	10/18670	0.0589166	0.373306	0.339948	5875	1
BP	GO:0150011	regulation of neuron projection arborization	1/113	10/18670	0.0589166	0.373306	0.339948	4649	1
BP	GO:1902101	positive regulation of metaphase/anaphase transition of cell cycle	1/113	10/18670	0.0589166	0.373306	0.339948	5925	1
BP	GO:1902915	negative regulation of protein polyubiquitination	1/113	10/18670	0.0589166	0.373306	0.339948	55611	1
BP	GO:1903799	negative regulation of production of miRNAs involved in gene silencing by miRNA	1/113	10/18670	0.0589166	0.373306	0.339948	144233	1
BP	GO:2001214	positive regulation of vasculogenesis	1/113	10/18670	0.0589166	0.373306	0.339948	3791	1
BP	GO:0051169	nuclear transport	5/113	346/18670	0.0592194	0.374159	0.340724	6396/144165/11260/3839/54890	5
BP	GO:0061351	neural precursor cell proliferation	3/113	147/18670	0.0599096	0.377447	0.343718	2016/23654/9839	3
BP	GO:0048207	vesicle targeting, rough ER to cis-Golgi	2/113	66/18670	0.0606302	0.379835	0.345893	6396/22872	2
BP	GO:0048208	COPII vesicle coating	2/113	66/18670	0.0606302	0.379835	0.345893	6396/22872	2
BP	GO:0008277	regulation of G protein-coupled receptor signaling pathway	3/113	149/18670	0.0618773	0.383535	0.349262	57406/85397/6004	3
BP	GO:0048592	eye morphogenesis	3/113	149/18670	0.0618773	0.383535	0.349262	6497/23554/5915	3
BP	GO:0051260	protein homooligomerization	5/113	351/18670	0.0621942	0.383535	0.349262	6497/223/340706/283518/81858	5
BP	GO:0032387	negative regulation of intracellular transport	2/113	67/18670	0.0622555	0.383535	0.349262	5908/2039	2
BP	GO:0048747	muscle fiber development	2/113	67/18670	0.0622555	0.383535	0.349262	6497/55909	2
BP	GO:1903391	regulation of adherens junction organization	2/113	67/18670	0.0622555	0.383535	0.349262	3791/2039	2
BP	GO:0035914	skeletal muscle cell differentiation	2/113	68/18670	0.0638955	0.386304	0.351783	5925/2817	2
BP	GO:0007195	adenylate cyclase-inhibiting dopamine receptor signaling pathway	1/113	11/18670	0.0646155	0.386304	0.351783	111	1
BP	GO:0033089	positive regulation of T cell differentiation in thymus	1/113	11/18670	0.0646155	0.386304	0.351783	101	1
BP	GO:0035542	regulation of SNARE complex assembly	1/113	11/18670	0.0646155	0.386304	0.351783	27072	1
BP	GO:0045351	type I interferon biosynthetic process	1/113	11/18670	0.0646155	0.386304	0.351783	29110	1
BP	GO:0060159	regulation of dopamine receptor signaling pathway	1/113	11/18670	0.0646155	0.386304	0.351783	85397	1
BP	GO:0060379	cardiac muscle cell myoblast differentiation	1/113	11/18670	0.0646155	0.386304	0.351783	144165	1
BP	GO:1904321	response to forskolin	1/113	11/18670	0.0646155	0.386304	0.351783	111	1
BP	GO:1904322	cellular response to forskolin	1/113	11/18670	0.0646155	0.386304	0.351783	111	1
BP	GO:1905245	regulation of aspartic-type peptidase activity	1/113	11/18670	0.0646155	0.386304	0.351783	274	1
BP	GO:1905820	positive regulation of chromosome separation	1/113	11/18670	0.0646155	0.386304	0.351783	5925	1
BP	GO:0030168	platelet activation	3/113	153/18670	0.0659023	0.388106	0.353425	1607/2039/10077	3
BP	GO:0021537	telencephalon development	4/113	251/18670	0.0662119	0.388106	0.353425	6497/5915/2016/9839	4
BP	GO:0010770	positive regulation of cell morphogenesis involved in differentiation	3/113	154/18670	0.0669271	0.388106	0.353425	23654/9839/2039	3
BP	GO:0090501	RNA phosphodiester bond hydrolysis	3/113	154/18670	0.0669271	0.388106	0.353425	4848/79621/6041	3
BP	GO:1990845	adaptive thermogenesis	3/113	154/18670	0.0669271	0.388106	0.353425	57406/5925/63976	3
BP	GO:0006901	vesicle coating	2/113	70/18670	0.0672191	0.388106	0.353425	6396/22872	2
BP	GO:0043687	post-translational protein modification	5/113	361/18670	0.0683947	0.388106	0.353425	64326/5707/11167/27252/5875	5
BP	GO:0001764	neuron migration	3/113	157/18670	0.070045	0.388106	0.353425	137970/460/23654	3
BP	GO:0019827	stem cell population maintenance	3/113	157/18670	0.070045	0.388106	0.353425	6497/4848/63976	3
BP	GO:0016554	cytidine to uridine editing	1/113	12/18670	0.0702803	0.388106	0.353425	54502	1
BP	GO:0034086	maintenance of sister chromatid cohesion	1/113	12/18670	0.0702803	0.388106	0.353425	5925	1
BP	GO:0034088	maintenance of mitotic sister chromatid cohesion	1/113	12/18670	0.0702803	0.388106	0.353425	5925	1
BP	GO:0035630	bone mineralization involved in bone maturation	1/113	12/18670	0.0702803	0.388106	0.353425	162466	1
BP	GO:0045955	negative regulation of calcium ion-dependent exocytosis	1/113	12/18670	0.0702803	0.388106	0.353425	5908	1
BP	GO:0046929	negative regulation of neurotransmitter secretion	1/113	12/18670	0.0702803	0.388106	0.353425	5908	1
BP	GO:0048934	peripheral nervous system neuron differentiation	1/113	12/18670	0.0702803	0.388106	0.353425	861	1
BP	GO:0048935	peripheral nervous system neuron development	1/113	12/18670	0.0702803	0.388106	0.353425	861	1
BP	GO:0060019	radial glial cell differentiation	1/113	12/18670	0.0702803	0.388106	0.353425	2016	1
BP	GO:0070243	regulation of thymocyte apoptotic process	1/113	12/18670	0.0702803	0.388106	0.353425	101	1
BP	GO:0097284	hepatocyte apoptotic process	1/113	12/18670	0.0702803	0.388106	0.353425	5925	1
BP	GO:1900044	regulation of protein K63-linked ubiquitination	1/113	12/18670	0.0702803	0.388106	0.353425	55611	1
BP	GO:1900376	regulation of secondary metabolite biosynthetic process	1/113	12/18670	0.0702803	0.388106	0.353425	9839	1
BP	GO:1902287	semaphorin-plexin signaling pathway involved in axon guidance	1/113	12/18670	0.0702803	0.388106	0.353425	23654	1
BP	GO:1904181	positive regulation of membrane depolarization	1/113	12/18670	0.0702803	0.388106	0.353425	3791	1
BP	GO:0006402	mRNA catabolic process	5/113	364/18670	0.0703199	0.388106	0.353425	5707/4848/6041/54890/6142	5
BP	GO:0035019	somatic stem cell population maintenance	2/113	72/18670	0.070599	0.388106	0.353425	6497/63976	2
BP	GO:0050805	negative regulation of synaptic transmission	2/113	72/18670	0.070599	0.388106	0.353425	57406/5908	2
BP	GO:0090114	COPII-coated vesicle budding	2/113	72/18670	0.070599	0.388106	0.353425	6396/22872	2
BP	GO:1902036	regulation of hematopoietic stem cell differentiation	2/113	72/18670	0.070599	0.388106	0.353425	5707/861	2
BP	GO:0048863	stem cell differentiation	4/113	257/18670	0.0708881	0.388106	0.353425	5707/144165/861/9839	4
BP	GO:0098727	maintenance of cell number	3/113	159/18670	0.0721597	0.388106	0.353425	6497/4848/63976	3
BP	GO:0044766	multi-organism transport	2/113	73/18670	0.0723095	0.388106	0.353425	6396/3839	2
BP	GO:0045685	regulation of glial cell differentiation	2/113	73/18670	0.0723095	0.388106	0.353425	118738/274	2
BP	GO:1902579	multi-organism localization	2/113	73/18670	0.0723095	0.388106	0.353425	6396/3839	2
BP	GO:0035690	cellular response to drug	5/113	369/18670	0.0735948	0.388106	0.353425	5908/3791/196541/85397/111	5
BP	GO:0006081	cellular aldehyde metabolic process	2/113	74/18670	0.0740334	0.388106	0.353425	223/64080	2
BP	GO:0014015	positive regulation of gliogenesis	2/113	74/18670	0.0740334	0.388106	0.353425	118738/274	2
BP	GO:0030104	water homeostasis	2/113	74/18670	0.0740334	0.388106	0.353425	2692/111	2
BP	GO:0048199	vesicle targeting, to, from or within Golgi	2/113	74/18670	0.0740334	0.388106	0.353425	6396/22872	2
BP	GO:0021536	diencephalon development	2/113	75/18670	0.0757705	0.388106	0.353425	2692/9839	2
BP	GO:0001973	adenosine receptor signaling pathway	1/113	13/18670	0.075911	0.388106	0.353425	111	1
BP	GO:0009437	carnitine metabolic process	1/113	13/18670	0.075911	0.388106	0.353425	223	1
BP	GO:0010763	positive regulation of fibroblast migration	1/113	13/18670	0.075911	0.388106	0.353425	2039	1
BP	GO:0021978	telencephalon regionalization	1/113	13/18670	0.075911	0.388106	0.353425	2016	1
BP	GO:0021984	adenohypophysis development	1/113	13/18670	0.075911	0.388106	0.353425	2692	1
BP	GO:0032530	regulation of microvillus organization	1/113	13/18670	0.075911	0.388106	0.353425	5909	1
BP	GO:0033147	negative regulation of intracellular estrogen receptor signaling pathway	1/113	13/18670	0.075911	0.388106	0.353425	4848	1
BP	GO:0038007	netrin-activated signaling pathway	1/113	13/18670	0.075911	0.388106	0.353425	137970	1
BP	GO:0043201	response to leucine	1/113	13/18670	0.075911	0.388106	0.353425	57521	1
BP	GO:0043568	positive regulation of insulin-like growth factor receptor signaling pathway	1/113	13/18670	0.075911	0.388106	0.353425	2692	1
BP	GO:0045759	negative regulation of action potential	1/113	13/18670	0.075911	0.388106	0.353425	274	1
BP	GO:0048711	positive regulation of astrocyte differentiation	1/113	13/18670	0.075911	0.388106	0.353425	274	1
BP	GO:0050872	white fat cell differentiation	1/113	13/18670	0.075911	0.388106	0.353425	63976	1
BP	GO:0051451	myoblast migration	1/113	13/18670	0.075911	0.388106	0.353425	55909	1
BP	GO:0060123	regulation of growth hormone secretion	1/113	13/18670	0.075911	0.388106	0.353425	2692	1
BP	GO:0060340	positive regulation of type I interferon-mediated signaling pathway	1/113	13/18670	0.075911	0.388106	0.353425	29110	1
BP	GO:0061478	response to platelet aggregation inhibitor	1/113	13/18670	0.075911	0.388106	0.353425	111	1
BP	GO:0072672	neutrophil extravasation	1/113	13/18670	0.075911	0.388106	0.353425	101	1
BP	GO:0106074	aminoacyl-tRNA metabolism involved in translational fidelity	1/113	13/18670	0.075911	0.388106	0.353425	3376	1
BP	GO:1900025	negative regulation of substrate adhesion-dependent cell spreading	1/113	13/18670	0.075911	0.388106	0.353425	2039	1
BP	GO:1902285	semaphorin-plexin signaling pathway involved in neuron projection guidance	1/113	13/18670	0.075911	0.388106	0.353425	23654	1
BP	GO:1902430	negative regulation of amyloid-beta formation	1/113	13/18670	0.075911	0.388106	0.353425	274	1
BP	GO:1902947	regulation of tau-protein kinase activity	1/113	13/18670	0.075911	0.388106	0.353425	5925	1
BP	GO:0016575	histone deacetylation	2/113	77/18670	0.0792834	0.400925	0.365098	6497/11107	2
BP	GO:0090502	RNA phosphodiester bond hydrolysis, endonucleolytic	2/113	77/18670	0.0792834	0.400925	0.365098	79621/6041	2
BP	GO:0090288	negative regulation of cellular response to growth factor stimulus	3/113	166/18670	0.0797838	0.400925	0.365098	6497/63976/2817	3
BP	GO:0007249	I-kappaB kinase/NF-kappaB signaling	4/113	269/18670	0.0807353	0.400925	0.365098	29110/79931/10206/81858	4
BP	GO:0043491	protein kinase B signaling	4/113	269/18670	0.0807353	0.400925	0.365098	3688/3791/5527/101	4
BP	GO:0035051	cardiocyte differentiation	3/113	167/18670	0.0809007	0.400925	0.365098	3688/144165/5915	3
BP	GO:0002523	leukocyte migration involved in inflammatory response	1/113	14/18670	0.081508	0.400925	0.365098	101	1
BP	GO:0021535	cell migration in hindbrain	1/113	14/18670	0.081508	0.400925	0.365098	3688	1
BP	GO:0043374	CD8-positive, alpha-beta T cell differentiation	1/113	14/18670	0.081508	0.400925	0.365098	861	1
BP	GO:0043455	regulation of secondary metabolic process	1/113	14/18670	0.081508	0.400925	0.365098	9839	1
BP	GO:0045198	establishment of epithelial cell apical/basal polarity	1/113	14/18670	0.081508	0.400925	0.365098	4649	1
BP	GO:0045651	positive regulation of macrophage differentiation	1/113	14/18670	0.081508	0.400925	0.365098	5925	1
BP	GO:0070234	positive regulation of T cell apoptotic process	1/113	14/18670	0.081508	0.400925	0.365098	101	1
BP	GO:0080009	mRNA methylation	1/113	14/18670	0.081508	0.400925	0.365098	51605	1
BP	GO:1904263	positive regulation of TORC1 signaling	1/113	14/18670	0.081508	0.400925	0.365098	6396	1
BP	GO:2001212	regulation of vasculogenesis	1/113	14/18670	0.081508	0.400925	0.365098	3791	1
BP	GO:0030900	forebrain development	5/113	381/18670	0.0817907	0.400925	0.365098	6497/2692/5915/2016/9839	5
BP	GO:0030193	regulation of blood coagulation	2/113	79/18670	0.0828464	0.400925	0.365098	308/2039	2
BP	GO:1900034	regulation of cellular response to heat	2/113	79/18670	0.0828464	0.400925	0.365098	6396/57521	2
BP	GO:0002088	lens development in camera-type eye	2/113	80/18670	0.0846462	0.400925	0.365098	6497/9839	2
BP	GO:0048194	Golgi vesicle budding	2/113	80/18670	0.0846462	0.400925	0.365098	6396/22872	2
BP	GO:0140029	exocytic process	2/113	80/18670	0.0846462	0.400925	0.365098	23233/2039	2
BP	GO:1900046	regulation of hemostasis	2/113	80/18670	0.0846462	0.400925	0.365098	308/2039	2
BP	GO:0001510	RNA methylation	2/113	81/18670	0.0864578	0.400925	0.365098	51605/144233	2
BP	GO:0007045	cell-substrate adherens junction assembly	2/113	81/18670	0.0864578	0.400925	0.365098	3791/2039	2
BP	GO:0030512	negative regulation of transforming growth factor beta receptor signaling pathway	2/113	81/18670	0.0864578	0.400925	0.365098	6497/63976	2
BP	GO:0032436	positive regulation of proteasomal ubiquitin-dependent protein catabolic process	2/113	81/18670	0.0864578	0.400925	0.365098	64326/144165	2
BP	GO:0034109	homotypic cell-cell adhesion	2/113	81/18670	0.0864578	0.400925	0.365098	2039/10077	2
BP	GO:0048041	focal adhesion assembly	2/113	81/18670	0.0864578	0.400925	0.365098	3791/2039	2
BP	GO:0001829	trophectodermal cell differentiation	1/113	15/18670	0.0870713	0.400925	0.365098	4848	1
BP	GO:0006098	pentose-phosphate shunt	1/113	15/18670	0.0870713	0.400925	0.365098	64080	1
BP	GO:0006646	phosphatidylethanolamine biosynthetic process	1/113	15/18670	0.0870713	0.400925	0.365098	162466	1
BP	GO:0019321	pentose metabolic process	1/113	15/18670	0.0870713	0.400925	0.365098	64080	1
BP	GO:0030852	regulation of granulocyte differentiation	1/113	15/18670	0.0870713	0.400925	0.365098	861	1
BP	GO:0031054	pre-miRNA processing	1/113	15/18670	0.0870713	0.400925	0.365098	144233	1
BP	GO:0032486	Rap protein signal transduction	1/113	15/18670	0.0870713	0.400925	0.365098	5908	1
BP	GO:0034349	glial cell apoptotic process	1/113	15/18670	0.0870713	0.400925	0.365098	5925	1
BP	GO:0043584	nose development	1/113	15/18670	0.0870713	0.400925	0.365098	6497	1
BP	GO:0048070	regulation of developmental pigmentation	1/113	15/18670	0.0870713	0.400925	0.365098	9839	1
BP	GO:0051044	positive regulation of membrane protein ectodomain proteolysis	1/113	15/18670	0.0870713	0.400925	0.365098	101	1
BP	GO:0051770	positive regulation of nitric-oxide synthase biosynthetic process	1/113	15/18670	0.0870713	0.400925	0.365098	3791	1
BP	GO:0060253	negative regulation of glial cell proliferation	1/113	15/18670	0.0870713	0.400925	0.365098	6497	1
BP	GO:0090141	positive regulation of mitochondrial fission	1/113	15/18670	0.0870713	0.400925	0.365098	3791	1
BP	GO:1902187	negative regulation of viral release from host cell	1/113	15/18670	0.0870713	0.400925	0.365098	10206	1
BP	GO:1902260	negative regulation of delayed rectifier potassium channel activity	1/113	15/18670	0.0870713	0.400925	0.365098	283518	1
BP	GO:1902514	regulation of calcium ion transmembrane transport via high voltage-gated calcium channel	1/113	15/18670	0.0870713	0.400925	0.365098	274	1
BP	GO:2001028	positive regulation of endothelial cell chemotaxis	1/113	15/18670	0.0870713	0.400925	0.365098	3791	1
BP	GO:2001185	regulation of CD8-positive, alpha-beta T cell activation	1/113	15/18670	0.0870713	0.400925	0.365098	861	1
BP	GO:0001659	temperature homeostasis	3/113	173/18670	0.0877439	0.402356	0.366401	57406/5925/63976	3
BP	GO:0055002	striated muscle cell development	3/113	173/18670	0.0877439	0.402356	0.366401	6497/3688/55909	3
BP	GO:0000082	G1/S transition of mitotic cell cycle	4/113	279/18670	0.0894338	0.403024	0.367009	3688/4848/5925/57521	4
BP	GO:0002478	antigen processing and presentation of exogenous peptide antigen	3/113	175/18670	0.090078	0.403024	0.367009	5707/6396/22872	3
BP	GO:0120032	regulation of plasma membrane bounded cell projection assembly	3/113	175/18670	0.090078	0.403024	0.367009	2039/55909/5909	3
BP	GO:0045582	positive regulation of T cell differentiation	2/113	83/18670	0.0901161	0.403024	0.367009	861/101	2
BP	GO:0048145	regulation of fibroblast proliferation	2/113	83/18670	0.0901161	0.403024	0.367009	6497/79621	2
BP	GO:0060218	hematopoietic stem cell differentiation	2/113	83/18670	0.0901161	0.403024	0.367009	5707/861	2
BP	GO:0071277	cellular response to calcium ion	2/113	83/18670	0.0901161	0.403024	0.367009	148281/2039	2
BP	GO:1903845	negative regulation of cellular response to transforming growth factor beta stimulus	2/113	83/18670	0.0901161	0.403024	0.367009	6497/63976	2
BP	GO:0045445	myoblast differentiation	2/113	84/18670	0.0919622	0.403024	0.367009	144165/5925	2
BP	GO:0048144	fibroblast proliferation	2/113	84/18670	0.0919622	0.403024	0.367009	6497/79621	2
BP	GO:0050818	regulation of coagulation	2/113	84/18670	0.0919622	0.403024	0.367009	308/2039	2
BP	GO:0019083	viral transcription	3/113	177/18670	0.092438	0.403024	0.367009	6396/10206/6142	3
BP	GO:0043488	regulation of mRNA stability	3/113	177/18670	0.092438	0.403024	0.367009	5707/6041/54890	3
BP	GO:0060491	regulation of cell projection assembly	3/113	177/18670	0.092438	0.403024	0.367009	2039/55909/5909	3
BP	GO:0007158	neuron cell-cell adhesion	1/113	16/18670	0.0926012	0.403024	0.367009	460	1
BP	GO:0015074	DNA integration	1/113	16/18670	0.0926012	0.403024	0.367009	79725	1
BP	GO:0016540	protein autoprocessing	1/113	16/18670	0.0926012	0.403024	0.367009	745	1
BP	GO:0022038	corpus callosum development	1/113	16/18670	0.0926012	0.403024	0.367009	9839	1
BP	GO:0030033	microvillus assembly	1/113	16/18670	0.0926012	0.403024	0.367009	5909	1
BP	GO:0030252	growth hormone secretion	1/113	16/18670	0.0926012	0.403024	0.367009	2692	1
BP	GO:0033631	cell-cell adhesion mediated by integrin	1/113	16/18670	0.0926012	0.403024	0.367009	3688	1
BP	GO:0043217	myelin maintenance	1/113	16/18670	0.0926012	0.403024	0.367009	745	1
BP	GO:0055012	ventricular cardiac muscle cell differentiation	1/113	16/18670	0.0926012	0.403024	0.367009	5915	1
BP	GO:0060965	negative regulation of gene silencing by miRNA	1/113	16/18670	0.0926012	0.403024	0.367009	144233	1
BP	GO:0090335	regulation of brown fat cell differentiation	1/113	16/18670	0.0926012	0.403024	0.367009	63976	1
BP	GO:1902992	negative regulation of amyloid precursor protein catabolic process	1/113	16/18670	0.0926012	0.403024	0.367009	274	1
BP	GO:0090090	negative regulation of canonical Wnt signaling pathway	3/113	178/18670	0.0936276	0.405154	0.36895	5707/144165/27303	3
BP	GO:0050772	positive regulation of axonogenesis	2/113	85/18670	0.0938194	0.405154	0.36895	23654/9839	2
BP	GO:1901532	regulation of hematopoietic progenitor cell differentiation	2/113	85/18670	0.0938194	0.405154	0.36895	5707/861	2
BP	GO:1903901	negative regulation of viral life cycle	2/113	85/18670	0.0938194	0.405154	0.36895	10206/6041	2
BP	GO:0006479	protein methylation	3/113	179/18670	0.0948237	0.40552	0.369283	11107/196541/63976	3
BP	GO:0006611	protein export from nucleus	3/113	179/18670	0.0948237	0.40552	0.369283	6396/11260/54890	3
BP	GO:0008213	protein alkylation	3/113	179/18670	0.0948237	0.40552	0.369283	11107/196541/63976	3
BP	GO:0030177	positive regulation of Wnt signaling pathway	3/113	179/18670	0.0948237	0.40552	0.369283	6497/5707/9839	3
BP	GO:0006400	tRNA modification	2/113	86/18670	0.0956875	0.40552	0.369283	51605/144233	2
BP	GO:0006732	coenzyme metabolic process	5/113	403/18670	0.0980264	0.40552	0.369283	6396/56997/64080/683/2593	5
BP	GO:0045785	positive regulation of cell adhesion	5/113	403/18670	0.0980264	0.40552	0.369283	2199/3791/861/2039/101	5
BP	GO:0002693	positive regulation of cellular extravasation	1/113	17/18670	0.098098	0.40552	0.369283	101	1
BP	GO:0006577	amino-acid betaine metabolic process	1/113	17/18670	0.098098	0.40552	0.369283	223	1
BP	GO:0006744	ubiquinone biosynthetic process	1/113	17/18670	0.098098	0.40552	0.369283	56997	1
BP	GO:0006895	Golgi to endosome transport	1/113	17/18670	0.098098	0.40552	0.369283	27252	1
BP	GO:0008340	determination of adult lifespan	1/113	17/18670	0.098098	0.40552	0.369283	2692	1
BP	GO:0042753	positive regulation of circadian rhythm	1/113	17/18670	0.098098	0.40552	0.369283	2692	1
BP	GO:0045187	regulation of circadian sleep/wake cycle, sleep	1/113	17/18670	0.098098	0.40552	0.369283	2692	1
BP	GO:0046500	S-adenosylmethionine metabolic process	1/113	17/18670	0.098098	0.40552	0.369283	2593	1
BP	GO:0061577	calcium ion transmembrane transport via high voltage-gated calcium channel	1/113	17/18670	0.098098	0.40552	0.369283	274	1
BP	GO:0062033	positive regulation of mitotic sister chromatid segregation	1/113	17/18670	0.098098	0.40552	0.369283	5925	1
BP	GO:0070242	thymocyte apoptotic process	1/113	17/18670	0.098098	0.40552	0.369283	101	1
BP	GO:1901317	regulation of flagellated sperm motility	1/113	17/18670	0.098098	0.40552	0.369283	308	1
BP	GO:1901663	quinone biosynthetic process	1/113	17/18670	0.098098	0.40552	0.369283	56997	1
BP	GO:1904380	endoplasmic reticulum mannose trimming	1/113	17/18670	0.098098	0.40552	0.369283	10206	1
BP	GO:2000001	regulation of DNA damage checkpoint	1/113	17/18670	0.098098	0.40552	0.369283	79621	1
BP	GO:2000811	negative regulation of anoikis	1/113	17/18670	0.098098	0.40552	0.369283	3688	1
BP	GO:0019884	antigen processing and presentation of exogenous antigen	3/113	182/18670	0.0984494	0.406218	0.369918	5707/6396/22872	3
BP	GO:0021953	central nervous system neuron differentiation	3/113	183/18670	0.0996704	0.408227	0.371747	137970/2016/9839	3
BP	GO:0043123	positive regulation of I-kappaB kinase/NF-kappaB signaling	3/113	183/18670	0.0996704	0.408227	0.371747	29110/10206/81858	3
BP	GO:0043487	regulation of RNA stability	3/113	183/18670	0.0996704	0.408227	0.371747	5707/6041/54890	3
BP	GO:0050770	regulation of axonogenesis	3/113	183/18670	0.0996704	0.408227	0.371747	84894/23654/9839	3
BP	GO:2000045	regulation of G1/S transition of mitotic cell cycle	3/113	184/18670	0.100898	0.409096	0.372539	4848/5925/57521	3
BP	GO:0060021	roof of mouth development	2/113	89/18670	0.101355	0.409096	0.372539	6497/63976	2
BP	GO:0090287	regulation of cellular response to growth factor stimulus	4/113	292/18670	0.101388	0.409096	0.372539	6497/11167/63976/2817	4
BP	GO:1903708	positive regulation of hemopoiesis	3/113	185/18670	0.102131	0.409096	0.372539	861/5925/101	3
BP	GO:0034333	adherens junction assembly	2/113	90/18670	0.103265	0.409096	0.372539	3791/2039	2
BP	GO:1901379	regulation of potassium ion transmembrane transport	2/113	90/18670	0.103265	0.409096	0.372539	274/283518	2
BP	GO:0007517	muscle organ development	5/113	410/18670	0.103513	0.409096	0.372539	6497/196541/5925/2817/55909	5
BP	GO:0003414	chondrocyte morphogenesis involved in endochondral bone morphogenesis	1/113	18/18670	0.103562	0.409096	0.372539	340706	1
BP	GO:0003429	growth plate cartilage chondrocyte morphogenesis	1/113	18/18670	0.103562	0.409096	0.372539	340706	1
BP	GO:0006607	NLS-bearing protein import into nucleus	1/113	18/18670	0.103562	0.409096	0.372539	3839	1
BP	GO:0006743	ubiquinone metabolic process	1/113	18/18670	0.103562	0.409096	0.372539	56997	1
BP	GO:0021756	striatum development	1/113	18/18670	0.103562	0.409096	0.372539	5915	1
BP	GO:0034199	activation of protein kinase A activity	1/113	18/18670	0.103562	0.409096	0.372539	111	1
BP	GO:0035089	establishment of apical/basal cell polarity	1/113	18/18670	0.103562	0.409096	0.372539	4649	1
BP	GO:0045780	positive regulation of bone resorption	1/113	18/18670	0.103562	0.409096	0.372539	101	1
BP	GO:0046852	positive regulation of bone remodeling	1/113	18/18670	0.103562	0.409096	0.372539	101	1
BP	GO:0051895	negative regulation of focal adhesion assembly	1/113	18/18670	0.103562	0.409096	0.372539	2039	1
BP	GO:0070230	positive regulation of lymphocyte apoptotic process	1/113	18/18670	0.103562	0.409096	0.372539	101	1
BP	GO:0090171	chondrocyte morphogenesis	1/113	18/18670	0.103562	0.409096	0.372539	340706	1
BP	GO:0090330	regulation of platelet aggregation	1/113	18/18670	0.103562	0.409096	0.372539	2039	1
BP	GO:0016236	macroautophagy	4/113	295/18670	0.104248	0.411076	0.374343	29110/3791/10206/57521	4
BP	GO:1905475	regulation of protein localization to membrane	3/113	187/18670	0.104616	0.411125	0.374387	3688/2817/2039	3
BP	GO:0030510	regulation of BMP signaling pathway	2/113	91/18670	0.105185	0.411125	0.374387	6497/11167	2
BP	GO:0045639	positive regulation of myeloid cell differentiation	2/113	91/18670	0.105185	0.411125	0.374387	861/5925	2
BP	GO:1901992	positive regulation of mitotic cell cycle phase transition	2/113	91/18670	0.105185	0.411125	0.374387	5925/57521	2
BP	GO:1904063	negative regulation of cation transmembrane transport	2/113	91/18670	0.105185	0.411125	0.374387	274/283518	2
BP	GO:0019362	pyridine nucleotide metabolic process	3/113	189/18670	0.107124	0.412472	0.375613	6396/64080/683	3
BP	GO:0046496	nicotinamide nucleotide metabolic process	3/113	189/18670	0.107124	0.412472	0.375613	6396/64080/683	3
BP	GO:0048002	antigen processing and presentation of peptide antigen	3/113	189/18670	0.107124	0.412472	0.375613	5707/6396/22872	3
BP	GO:0044843	cell cycle G1/S phase transition	4/113	298/18670	0.107144	0.412472	0.375613	3688/4848/5925/57521	4
BP	GO:0071248	cellular response to metal ion	3/113	190/18670	0.108387	0.412472	0.375613	148281/308/2039	3
BP	GO:0003422	growth plate cartilage morphogenesis	1/113	19/18670	0.108993	0.412472	0.375613	340706	1
BP	GO:0007213	G protein-coupled acetylcholine receptor signaling pathway	1/113	19/18670	0.108993	0.412472	0.375613	85397	1
BP	GO:0030859	polarized epithelial cell differentiation	1/113	19/18670	0.108993	0.412472	0.375613	4649	1
BP	GO:0032288	myelin assembly	1/113	19/18670	0.108993	0.412472	0.375613	2817	1
BP	GO:0034755	iron ion transmembrane transport	1/113	19/18670	0.108993	0.412472	0.375613	23516	1
BP	GO:0035493	SNARE complex assembly	1/113	19/18670	0.108993	0.412472	0.375613	27072	1
BP	GO:0060149	negative regulation of posttranscriptional gene silencing	1/113	19/18670	0.108993	0.412472	0.375613	144233	1
BP	GO:0060967	negative regulation of gene silencing by RNA	1/113	19/18670	0.108993	0.412472	0.375613	144233	1
BP	GO:0070989	oxidative demethylation	1/113	19/18670	0.108993	0.412472	0.375613	54890	1
BP	GO:0098911	regulation of ventricular cardiac muscle cell action potential	1/113	19/18670	0.108993	0.412472	0.375613	274	1
BP	GO:1903798	regulation of production of miRNAs involved in gene silencing by miRNA	1/113	19/18670	0.108993	0.412472	0.375613	144233	1
BP	GO:0006476	protein deacetylation	2/113	93/18670	0.109053	0.412472	0.375613	6497/11107	2
BP	GO:0006903	vesicle targeting	2/113	93/18670	0.109053	0.412472	0.375613	6396/22872	2
BP	GO:1901655	cellular response to ketone	2/113	93/18670	0.109053	0.412472	0.375613	196541/111	2
BP	GO:0019080	viral gene expression	3/113	191/18670	0.109656	0.41357	0.376613	6396/10206/6142	3
BP	GO:0010769	regulation of cell morphogenesis involved in differentiation	4/113	301/18670	0.110077	0.41357	0.376613	84894/23654/9839/2039	4
BP	GO:0006906	vesicle fusion	2/113	94/18670	0.111001	0.41357	0.376613	9882/27072	2
BP	GO:0045621	positive regulation of lymphocyte differentiation	2/113	94/18670	0.111001	0.41357	0.376613	861/101	2
BP	GO:0006399	tRNA metabolic process	3/113	193/18670	0.112211	0.41357	0.376613	3376/51605/144233	3
BP	GO:0050657	nucleic acid transport	3/113	193/18670	0.112211	0.41357	0.376613	6396/11260/54890	3
BP	GO:0050658	RNA transport	3/113	193/18670	0.112211	0.41357	0.376613	6396/11260/54890	3
BP	GO:0060337	type I interferon signaling pathway	2/113	95/18670	0.112958	0.41357	0.376613	29110/6041	2
BP	GO:0071357	cellular response to type I interferon	2/113	95/18670	0.112958	0.41357	0.376613	29110/6041	2
BP	GO:2000060	positive regulation of ubiquitin-dependent protein catabolic process	2/113	95/18670	0.112958	0.41357	0.376613	64326/144165	2
BP	GO:0060326	cell chemotaxis	4/113	304/18670	0.113046	0.41357	0.376613	3219/3791/683/101	4
BP	GO:0051168	nuclear export	3/113	194/18670	0.113498	0.41357	0.376613	6396/11260/54890	3
BP	GO:0006490	oligosaccharide-lipid intermediate biosynthetic process	1/113	20/18670	0.114391	0.41357	0.376613	440138	1
BP	GO:0010002	cardioblast differentiation	1/113	20/18670	0.114391	0.41357	0.376613	144165	1
BP	GO:0043371	negative regulation of CD4-positive, alpha-beta T cell differentiation	1/113	20/18670	0.114391	0.41357	0.376613	861	1
BP	GO:0043586	tongue development	1/113	20/18670	0.114391	0.41357	0.376613	63976	1
BP	GO:0043931	ossification involved in bone maturation	1/113	20/18670	0.114391	0.41357	0.376613	162466	1
BP	GO:0050802	circadian sleep/wake cycle, sleep	1/113	20/18670	0.114391	0.41357	0.376613	2692	1
BP	GO:0051767	nitric-oxide synthase biosynthetic process	1/113	20/18670	0.114391	0.41357	0.376613	3791	1
BP	GO:0051769	regulation of nitric-oxide synthase biosynthetic process	1/113	20/18670	0.114391	0.41357	0.376613	3791	1
BP	GO:0061162	establishment of monopolar cell polarity	1/113	20/18670	0.114391	0.41357	0.376613	4649	1
BP	GO:0070828	heterochromatin organization	1/113	20/18670	0.114391	0.41357	0.376613	63976	1
BP	GO:0072524	pyridine-containing compound metabolic process	3/113	195/18670	0.11479	0.41357	0.376613	6396/64080/683	3
BP	GO:0051236	establishment of RNA localization	3/113	196/18670	0.116087	0.41357	0.376613	6396/11260/54890	3
BP	GO:0007044	cell-substrate junction assembly	2/113	97/18670	0.1169	0.41357	0.376613	3791/2039	2
BP	GO:0010771	negative regulation of cell morphogenesis involved in differentiation	2/113	97/18670	0.1169	0.41357	0.376613	84894/2039	2
BP	GO:0048709	oligodendrocyte differentiation	2/113	97/18670	0.1169	0.41357	0.376613	118738/745	2
BP	GO:0051591	response to cAMP	2/113	97/18670	0.1169	0.41357	0.376613	5908/2039	2
BP	GO:0002042	cell migration involved in sprouting angiogenesis	2/113	98/18670	0.118884	0.41357	0.376613	3688/3791	2
BP	GO:0019886	antigen processing and presentation of exogenous peptide antigen via MHC class II	2/113	98/18670	0.118884	0.41357	0.376613	6396/22872	2
BP	GO:0043473	pigmentation	2/113	98/18670	0.118884	0.41357	0.376613	8455/9839	2
BP	GO:0000209	protein polyubiquitination	4/113	310/18670	0.119089	0.41357	0.376613	5707/27252/55611/81858	4
BP	GO:0006450	regulation of translational fidelity	1/113	21/18670	0.119757	0.41357	0.376613	3376	1
BP	GO:0010801	negative regulation of peptidyl-threonine phosphorylation	1/113	21/18670	0.119757	0.41357	0.376613	2039	1
BP	GO:0016553	base conversion or substitution editing	1/113	21/18670	0.119757	0.41357	0.376613	54502	1
BP	GO:0019682	glyceraldehyde-3-phosphate metabolic process	1/113	21/18670	0.119757	0.41357	0.376613	64080	1
BP	GO:0033962	cytoplasmic mRNA processing body assembly	1/113	21/18670	0.119757	0.41357	0.376613	4848	1
BP	GO:0035162	embryonic hemopoiesis	1/113	21/18670	0.119757	0.41357	0.376613	3791	1
BP	GO:0035455	response to interferon-alpha	1/113	21/18670	0.119757	0.41357	0.376613	27252	1
BP	GO:0036507	protein demannosylation	1/113	21/18670	0.119757	0.41357	0.376613	10206	1
BP	GO:0036508	protein alpha-1,2-demannosylation	1/113	21/18670	0.119757	0.41357	0.376613	10206	1
BP	GO:0042438	melanin biosynthetic process	1/113	21/18670	0.119757	0.41357	0.376613	9839	1
BP	GO:0042749	regulation of circadian sleep/wake cycle	1/113	21/18670	0.119757	0.41357	0.376613	2692	1
BP	GO:0048026	positive regulation of mRNA splicing, via spliceosome	1/113	21/18670	0.119757	0.41357	0.376613	26528	1
BP	GO:0051900	regulation of mitochondrial depolarization	1/113	21/18670	0.119757	0.41357	0.376613	3791	1
BP	GO:0061339	establishment or maintenance of monopolar cell polarity	1/113	21/18670	0.119757	0.41357	0.376613	4649	1
BP	GO:0070920	regulation of production of small RNA involved in gene silencing by RNA	1/113	21/18670	0.119757	0.41357	0.376613	144233	1
BP	GO:0071459	protein localization to chromosome, centromeric region	1/113	21/18670	0.119757	0.41357	0.376613	5925	1
BP	GO:0140058	neuron projection arborization	1/113	21/18670	0.119757	0.41357	0.376613	4649	1
BP	GO:1903055	positive regulation of extracellular matrix organization	1/113	21/18670	0.119757	0.41357	0.376613	5925	1
BP	GO:1903392	negative regulation of adherens junction organization	1/113	21/18670	0.119757	0.41357	0.376613	2039	1
BP	GO:1903817	negative regulation of voltage-gated potassium channel activity	1/113	21/18670	0.119757	0.41357	0.376613	283518	1
BP	GO:2000114	regulation of establishment of cell polarity	1/113	21/18670	0.119757	0.41357	0.376613	5908	1
BP	GO:2000737	negative regulation of stem cell differentiation	1/113	21/18670	0.119757	0.41357	0.376613	144165	1
BP	GO:2000810	regulation of bicellular tight junction assembly	1/113	21/18670	0.119757	0.41357	0.376613	861	1
BP	GO:2001014	regulation of skeletal muscle cell differentiation	1/113	21/18670	0.119757	0.41357	0.376613	2817	1
BP	GO:0061013	regulation of mRNA catabolic process	3/113	199/18670	0.120013	0.413812	0.376833	5707/6041/54890	3
BP	GO:0034340	response to type I interferon	2/113	99/18670	0.120876	0.415501	0.378372	29110/6041	2
BP	GO:0048525	negative regulation of viral process	2/113	99/18670	0.120876	0.415501	0.378372	10206/6041	2
BP	GO:0090174	organelle membrane fusion	2/113	100/18670	0.122877	0.416469	0.379253	9882/27072	2
BP	GO:1902806	regulation of cell cycle G1/S phase transition	3/113	202/18670	0.123987	0.416469	0.379253	4848/5925/57521	3
BP	GO:0002495	antigen processing and presentation of peptide antigen via MHC class II	2/113	101/18670	0.124886	0.416469	0.379253	6396/22872	2
BP	GO:0002089	lens morphogenesis in camera-type eye	1/113	22/18670	0.12509	0.416469	0.379253	6497	1
BP	GO:0006582	melanin metabolic process	1/113	22/18670	0.12509	0.416469	0.379253	9839	1
BP	GO:0007063	regulation of sister chromatid cohesion	1/113	22/18670	0.12509	0.416469	0.379253	5925	1
BP	GO:0009190	cyclic nucleotide biosynthetic process	1/113	22/18670	0.12509	0.416469	0.379253	111	1
BP	GO:0010842	retina layer formation	1/113	22/18670	0.12509	0.416469	0.379253	23554	1
BP	GO:0016556	mRNA modification	1/113	22/18670	0.12509	0.416469	0.379253	51605	1
BP	GO:0022010	central nervous system myelination	1/113	22/18670	0.12509	0.416469	0.379253	745	1
BP	GO:0032291	axon ensheathment in central nervous system	1/113	22/18670	0.12509	0.416469	0.379253	745	1
BP	GO:0032727	positive regulation of interferon-alpha production	1/113	22/18670	0.12509	0.416469	0.379253	29110	1
BP	GO:0035024	negative regulation of Rho protein signal transduction	1/113	22/18670	0.12509	0.416469	0.379253	3688	1
BP	GO:0040037	negative regulation of fibroblast growth factor receptor signaling pathway	1/113	22/18670	0.12509	0.416469	0.379253	2817	1
BP	GO:0045649	regulation of macrophage differentiation	1/113	22/18670	0.12509	0.416469	0.379253	5925	1
BP	GO:0046058	cAMP metabolic process	1/113	22/18670	0.12509	0.416469	0.379253	111	1
BP	GO:0046339	diacylglycerol metabolic process	1/113	22/18670	0.12509	0.416469	0.379253	1607	1
BP	GO:0052652	cyclic purine nucleotide metabolic process	1/113	22/18670	0.12509	0.416469	0.379253	111	1
BP	GO:0071404	cellular response to low-density lipoprotein particle stimulus	1/113	22/18670	0.12509	0.416469	0.379253	3688	1
BP	GO:0071577	zinc ion transmembrane transport	1/113	22/18670	0.12509	0.416469	0.379253	23516	1
BP	GO:0097320	plasma membrane tubulation	1/113	22/18670	0.12509	0.416469	0.379253	55909	1
BP	GO:0045766	positive regulation of angiogenesis	3/113	204/18670	0.126664	0.416729	0.37949	3688/3791/861	3
BP	GO:0002504	antigen processing and presentation of peptide or polysaccharide antigen via MHC class II	2/113	102/18670	0.126903	0.416729	0.37949	6396/22872	2
BP	GO:0006900	vesicle budding from membrane	2/113	102/18670	0.126903	0.416729	0.37949	6396/22872	2
BP	GO:0019932	second-messenger-mediated signaling	5/113	439/18670	0.127817	0.416729	0.37949	2692/3791/683/111/2039	5
BP	GO:0034766	negative regulation of ion transmembrane transport	2/113	103/18670	0.128927	0.416729	0.37949	274/283518	2
BP	GO:0035601	protein deacylation	2/113	103/18670	0.128927	0.416729	0.37949	6497/11107	2
BP	GO:0002347	response to tumor cell	1/113	23/18670	0.130392	0.416729	0.37949	27303	1
BP	GO:0006359	regulation of transcription by RNA polymerase III	1/113	23/18670	0.130392	0.416729	0.37949	57521	1
BP	GO:0007064	mitotic sister chromatid cohesion	1/113	23/18670	0.130392	0.416729	0.37949	5925	1
BP	GO:0022410	circadian sleep/wake cycle process	1/113	23/18670	0.130392	0.416729	0.37949	2692	1
BP	GO:0032331	negative regulation of chondrocyte differentiation	1/113	23/18670	0.130392	0.416729	0.37949	5915	1
BP	GO:0036037	CD8-positive, alpha-beta T cell activation	1/113	23/18670	0.130392	0.416729	0.37949	861	1
BP	GO:0046337	phosphatidylethanolamine metabolic process	1/113	23/18670	0.130392	0.416729	0.37949	162466	1
BP	GO:0048714	positive regulation of oligodendrocyte differentiation	1/113	23/18670	0.130392	0.416729	0.37949	118738	1
BP	GO:0051043	regulation of membrane protein ectodomain proteolysis	1/113	23/18670	0.130392	0.416729	0.37949	101	1
BP	GO:0051589	negative regulation of neurotransmitter transport	1/113	23/18670	0.130392	0.416729	0.37949	5908	1
BP	GO:0051882	mitochondrial depolarization	1/113	23/18670	0.130392	0.416729	0.37949	3791	1
BP	GO:0070977	bone maturation	1/113	23/18670	0.130392	0.416729	0.37949	162466	1
BP	GO:0071425	hematopoietic stem cell proliferation	1/113	23/18670	0.130392	0.416729	0.37949	861	1
BP	GO:0090140	regulation of mitochondrial fission	1/113	23/18670	0.130392	0.416729	0.37949	3791	1
BP	GO:1901889	negative regulation of cell junction assembly	1/113	23/18670	0.130392	0.416729	0.37949	2039	1
BP	GO:1902259	regulation of delayed rectifier potassium channel activity	1/113	23/18670	0.130392	0.416729	0.37949	283518	1
BP	GO:0006892	post-Golgi vesicle-mediated transport	2/113	104/18670	0.13096	0.416729	0.37949	23233/27252	2
BP	GO:0098732	macromolecule deacylation	2/113	104/18670	0.13096	0.416729	0.37949	6497/11107	2
BP	GO:1901800	positive regulation of proteasomal protein catabolic process	2/113	104/18670	0.13096	0.416729	0.37949	64326/144165	2
BP	GO:0060562	epithelial tube morphogenesis	4/113	322/18670	0.131588	0.416729	0.37949	6497/144165/23654/9839	4
BP	GO:0090276	regulation of peptide hormone secretion	3/113	208/18670	0.132079	0.416729	0.37949	2692/308/111	3
BP	GO:1901990	regulation of mitotic cell cycle phase transition	5/113	444/18670	0.132254	0.416729	0.37949	5707/4848/5925/79621/57521	5
BP	GO:0032006	regulation of TOR signaling	2/113	105/18670	0.132999	0.416729	0.37949	6396/57521	2
BP	GO:0033138	positive regulation of peptidyl-serine phosphorylation	2/113	105/18670	0.132999	0.416729	0.37949	29110/57521	2
BP	GO:0043266	regulation of potassium ion transport	2/113	105/18670	0.132999	0.416729	0.37949	274/283518	2
BP	GO:0051701	interaction with host	3/113	209/18670	0.133445	0.416729	0.37949	3688/3839/10206	3
BP	GO:0071229	cellular response to acid chemical	3/113	209/18670	0.133445	0.416729	0.37949	5915/3791/57521	3
BP	GO:1903311	regulation of mRNA metabolic process	4/113	324/18670	0.133722	0.416729	0.37949	5707/26528/6041/54890	4
BP	GO:0030178	negative regulation of Wnt signaling pathway	3/113	210/18670	0.134816	0.416729	0.37949	5707/144165/27303	3
BP	GO:0007041	lysosomal transport	2/113	106/18670	0.135046	0.416729	0.37949	274/27072	2
BP	GO:1901989	positive regulation of cell cycle phase transition	2/113	106/18670	0.135046	0.416729	0.37949	5925/57521	2
BP	GO:0003418	growth plate cartilage chondrocyte differentiation	1/113	24/18670	0.135662	0.416729	0.37949	340706	1
BP	GO:0003433	chondrocyte development involved in endochondral bone morphogenesis	1/113	24/18670	0.135662	0.416729	0.37949	340706	1
BP	GO:0010288	response to lead ion	1/113	24/18670	0.135662	0.416729	0.37949	308	1
BP	GO:0021544	subpallium development	1/113	24/18670	0.135662	0.416729	0.37949	5915	1
BP	GO:0021871	forebrain regionalization	1/113	24/18670	0.135662	0.416729	0.37949	2016	1
BP	GO:0021895	cerebral cortex neuron differentiation	1/113	24/18670	0.135662	0.416729	0.37949	2016	1
BP	GO:0032528	microvillus organization	1/113	24/18670	0.135662	0.416729	0.37949	5909	1
BP	GO:0032878	regulation of establishment or maintenance of cell polarity	1/113	24/18670	0.135662	0.416729	0.37949	5908	1
BP	GO:0032897	negative regulation of viral transcription	1/113	24/18670	0.135662	0.416729	0.37949	10206	1
BP	GO:0032925	regulation of activin receptor signaling pathway	1/113	24/18670	0.135662	0.416729	0.37949	6497	1
BP	GO:0033081	regulation of T cell differentiation in thymus	1/113	24/18670	0.135662	0.416729	0.37949	101	1
BP	GO:0035588	G protein-coupled purinergic receptor signaling pathway	1/113	24/18670	0.135662	0.416729	0.37949	111	1
BP	GO:0042832	defense response to protozoan	1/113	24/18670	0.135662	0.416729	0.37949	10077	1
BP	GO:0046639	negative regulation of alpha-beta T cell differentiation	1/113	24/18670	0.135662	0.416729	0.37949	861	1
BP	GO:0046835	carbohydrate phosphorylation	1/113	24/18670	0.135662	0.416729	0.37949	64080	1
BP	GO:1902410	mitotic cytokinetic process	1/113	24/18670	0.135662	0.416729	0.37949	55909	1
BP	GO:1902914	regulation of protein polyubiquitination	1/113	24/18670	0.135662	0.416729	0.37949	55611	1
BP	GO:2000209	regulation of anoikis	1/113	24/18670	0.135662	0.416729	0.37949	3688	1
BP	GO:2001026	regulation of endothelial cell chemotaxis	1/113	24/18670	0.135662	0.416729	0.37949	3791	1
BP	GO:0010506	regulation of autophagy	4/113	327/18670	0.136951	0.420108	0.382567	29110/3791/10206/57521	4
BP	GO:0060071	Wnt signaling pathway, planar cell polarity pathway	2/113	108/18670	0.139161	0.42062	0.383033	5707/144165	2
BP	GO:0071156	regulation of cell cycle arrest	2/113	108/18670	0.139161	0.42062	0.383033	4848/274	2
BP	GO:0045088	regulation of innate immune response	5/113	452/18670	0.139498	0.42062	0.383033	5707/29110/79931/6041/101	5
BP	GO:0045732	positive regulation of protein catabolic process	3/113	214/18670	0.140351	0.42062	0.383033	64326/144165/101	3
BP	GO:0001562	response to protozoan	1/113	25/18670	0.1409	0.42062	0.383033	10077	1
BP	GO:0002068	glandular epithelial cell development	1/113	25/18670	0.1409	0.42062	0.383033	5915	1
BP	GO:0019054	modulation by virus of host process	1/113	25/18670	0.1409	0.42062	0.383033	3839	1
BP	GO:0021952	central nervous system projection neuron axonogenesis	1/113	25/18670	0.1409	0.42062	0.383033	9839	1
BP	GO:0032438	melanosome organization	1/113	25/18670	0.1409	0.42062	0.383033	9839	1
BP	GO:0033522	histone H2A ubiquitination	1/113	25/18670	0.1409	0.42062	0.383033	55611	1
BP	GO:0034110	regulation of homotypic cell-cell adhesion	1/113	25/18670	0.1409	0.42062	0.383033	2039	1
BP	GO:0045662	negative regulation of myoblast differentiation	1/113	25/18670	0.1409	0.42062	0.383033	144165	1
BP	GO:0050901	leukocyte tethering or rolling	1/113	25/18670	0.1409	0.42062	0.383033	3688	1
BP	GO:0050927	positive regulation of positive chemotaxis	1/113	25/18670	0.1409	0.42062	0.383033	3791	1
BP	GO:0051156	glucose 6-phosphate metabolic process	1/113	25/18670	0.1409	0.42062	0.383033	64080	1
BP	GO:0051894	positive regulation of focal adhesion assembly	1/113	25/18670	0.1409	0.42062	0.383033	3791	1
BP	GO:0072677	eosinophil migration	1/113	25/18670	0.1409	0.42062	0.383033	101	1
BP	GO:1903306	negative regulation of regulated secretory pathway	1/113	25/18670	0.1409	0.42062	0.383033	5908	1
BP	GO:1904861	excitatory synapse assembly	1/113	25/18670	0.1409	0.42062	0.383033	23654	1
BP	GO:2000679	positive regulation of transcription regulatory region DNA binding	1/113	25/18670	0.1409	0.42062	0.383033	5925	1
BP	GO:0051261	protein depolymerization	2/113	109/18670	0.141229	0.421025	0.383402	344148/2039	2
BP	GO:0000075	cell cycle checkpoint	3/113	216/18670	0.143147	0.421025	0.383402	4848/5925/79621	3
BP	GO:0032869	cellular response to insulin stimulus	3/113	216/18670	0.143147	0.421025	0.383402	2692/340706/9882	3
BP	GO:0090175	regulation of establishment of planar polarity	2/113	110/18670	0.143304	0.421025	0.383402	5707/144165	2
BP	GO:0071241	cellular response to inorganic substance	3/113	217/18670	0.144552	0.421025	0.383402	148281/308/2039	3
BP	GO:0006406	mRNA export from nucleus	2/113	111/18670	0.145385	0.421025	0.383402	6396/54890	2
BP	GO:0071427	mRNA-containing ribonucleoprotein complex export from nucleus	2/113	111/18670	0.145385	0.421025	0.383402	6396/54890	2
BP	GO:0098661	inorganic anion transmembrane transport	2/113	111/18670	0.145385	0.421025	0.383402	1184/83959	2
BP	GO:1904019	epithelial cell apoptotic process	2/113	111/18670	0.145385	0.421025	0.383402	3791/5925	2
BP	GO:0007601	visual perception	3/113	218/18670	0.145961	0.421025	0.383402	6004/4649/5875	3
BP	GO:0019722	calcium-mediated signaling	3/113	218/18670	0.145961	0.421025	0.383402	3791/683/2039	3
BP	GO:0006516	glycoprotein catabolic process	1/113	26/18670	0.146107	0.421025	0.383402	2817	1
BP	GO:0007020	microtubule nucleation	1/113	26/18670	0.146107	0.421025	0.383402	85378	1
BP	GO:0022011	myelination in peripheral nervous system	1/113	26/18670	0.146107	0.421025	0.383402	6497	1
BP	GO:0030194	positive regulation of blood coagulation	1/113	26/18670	0.146107	0.421025	0.383402	2039	1
BP	GO:0030318	melanocyte differentiation	1/113	26/18670	0.146107	0.421025	0.383402	9839	1
BP	GO:0032292	peripheral nervous system axon ensheathment	1/113	26/18670	0.146107	0.421025	0.383402	6497	1
BP	GO:0042044	fluid transport	1/113	26/18670	0.146107	0.421025	0.383402	83959	1
BP	GO:0042745	circadian sleep/wake cycle	1/113	26/18670	0.146107	0.421025	0.383402	2692	1
BP	GO:0043567	regulation of insulin-like growth factor receptor signaling pathway	1/113	26/18670	0.146107	0.421025	0.383402	2692	1
BP	GO:0048753	pigment granule organization	1/113	26/18670	0.146107	0.421025	0.383402	9839	1
BP	GO:0050926	regulation of positive chemotaxis	1/113	26/18670	0.146107	0.421025	0.383402	3791	1
BP	GO:0071377	cellular response to glucagon stimulus	1/113	26/18670	0.146107	0.421025	0.383402	111	1
BP	GO:0071711	basement membrane organization	1/113	26/18670	0.146107	0.421025	0.383402	3688	1
BP	GO:0097066	response to thyroid hormone	1/113	26/18670	0.146107	0.421025	0.383402	308	1
BP	GO:1900048	positive regulation of hemostasis	1/113	26/18670	0.146107	0.421025	0.383402	2039	1
BP	GO:0007596	blood coagulation	4/113	336/18670	0.146825	0.421025	0.383402	308/1607/2039/10077	4
BP	GO:0009952	anterior/posterior pattern specification	3/113	219/18670	0.147375	0.421025	0.383402	6497/3219/9839	3
BP	GO:0001938	positive regulation of endothelial cell proliferation	2/113	112/18670	0.147472	0.421025	0.383402	3791/57521	2
BP	GO:0002065	columnar/cuboidal epithelial cell differentiation	2/113	112/18670	0.147472	0.421025	0.383402	5915/2016	2
BP	GO:0014902	myotube differentiation	2/113	112/18670	0.147472	0.421025	0.383402	6497/55909	2
BP	GO:0017158	regulation of calcium ion-dependent exocytosis	2/113	112/18670	0.147472	0.421025	0.383402	148281/5908	2
BP	GO:0031109	microtubule polymerization or depolymerization	2/113	112/18670	0.147472	0.421025	0.383402	344148/85378	2
BP	GO:0048593	camera-type eye morphogenesis	2/113	112/18670	0.147472	0.421025	0.383402	6497/23554	2
BP	GO:0023061	signal release	5/113	462/18670	0.148794	0.424252	0.386341	148281/2692/5908/308/111	5
BP	GO:0060964	regulation of gene silencing by miRNA	2/113	113/18670	0.149566	0.424817	0.386855	6396/144233	2
BP	GO:0003148	outflow tract septum morphogenesis	1/113	27/18670	0.151282	0.424817	0.386855	5915	1
BP	GO:0006829	zinc ion transport	1/113	27/18670	0.151282	0.424817	0.386855	23516	1
BP	GO:0009651	response to salt stress	1/113	27/18670	0.151282	0.424817	0.386855	60676	1
BP	GO:0045932	negative regulation of muscle contraction	1/113	27/18670	0.151282	0.424817	0.386855	274	1
BP	GO:0048643	positive regulation of skeletal muscle tissue development	1/113	27/18670	0.151282	0.424817	0.386855	2817	1
BP	GO:0048668	collateral sprouting	1/113	27/18670	0.151282	0.424817	0.386855	9839	1
BP	GO:0048799	animal organ maturation	1/113	27/18670	0.151282	0.424817	0.386855	162466	1
BP	GO:0050820	positive regulation of coagulation	1/113	27/18670	0.151282	0.424817	0.386855	2039	1
BP	GO:1905208	negative regulation of cardiocyte differentiation	1/113	27/18670	0.151282	0.424817	0.386855	144165	1
BP	GO:0050953	sensory perception of light stimulus	3/113	222/18670	0.151645	0.424817	0.386855	6004/4649/5875	3
BP	GO:0030218	erythrocyte differentiation	2/113	114/18670	0.151666	0.424817	0.386855	5925/2039	2
BP	GO:0034968	histone lysine methylation	2/113	114/18670	0.151666	0.424817	0.386855	11107/63976	2
BP	GO:0045446	endothelial cell differentiation	2/113	114/18670	0.151666	0.424817	0.386855	5908/3791	2
BP	GO:0007599	hemostasis	4/113	341/18670	0.152428	0.425817	0.387766	308/1607/2039/10077	4
BP	GO:0045444	fat cell differentiation	3/113	223/18670	0.153077	0.425817	0.387766	115825/63976/6041	3
BP	GO:0043254	regulation of protein complex assembly	5/113	467/18670	0.153539	0.425817	0.387766	4848/274/5925/27072/2039	5
BP	GO:0050817	coagulation	4/113	342/18670	0.153559	0.425817	0.387766	308/1607/2039/10077	4
BP	GO:0010927	cellular component assembly involved in morphogenesis	2/113	115/18670	0.153771	0.425817	0.387766	3688/2817	2
BP	GO:0001773	myeloid dendritic cell activation	1/113	28/18670	0.156426	0.425817	0.387766	10077	1
BP	GO:0001958	endochondral ossification	1/113	28/18670	0.156426	0.425817	0.387766	162466	1
BP	GO:0003180	aortic valve morphogenesis	1/113	28/18670	0.156426	0.425817	0.387766	5925	1
BP	GO:0007205	protein kinase C-activating G protein-coupled receptor signaling pathway	1/113	28/18670	0.156426	0.425817	0.387766	1607	1
BP	GO:0021846	cell proliferation in forebrain	1/113	28/18670	0.156426	0.425817	0.387766	9839	1
BP	GO:0032196	transposition	1/113	28/18670	0.156426	0.425817	0.387766	79725	1
BP	GO:0032647	regulation of interferon-alpha production	1/113	28/18670	0.156426	0.425817	0.387766	29110	1
BP	GO:0033137	negative regulation of peptidyl-serine phosphorylation	1/113	28/18670	0.156426	0.425817	0.387766	2039	1
BP	GO:0035116	embryonic hindlimb morphogenesis	1/113	28/18670	0.156426	0.425817	0.387766	5915	1
BP	GO:0036075	replacement ossification	1/113	28/18670	0.156426	0.425817	0.387766	162466	1
BP	GO:0048520	positive regulation of behavior	1/113	28/18670	0.156426	0.425817	0.387766	2692	1
BP	GO:0051647	nucleus localization	1/113	28/18670	0.156426	0.425817	0.387766	274	1
BP	GO:0051984	positive regulation of chromosome segregation	1/113	28/18670	0.156426	0.425817	0.387766	5925	1
BP	GO:0071168	protein localization to chromatin	1/113	28/18670	0.156426	0.425817	0.387766	5925	1
BP	GO:0095500	acetylcholine receptor signaling pathway	1/113	28/18670	0.156426	0.425817	0.387766	85397	1
BP	GO:1902003	regulation of amyloid-beta formation	1/113	28/18670	0.156426	0.425817	0.387766	274	1
BP	GO:1903831	signal transduction involved in cellular response to ammonium ion	1/113	28/18670	0.156426	0.425817	0.387766	85397	1
BP	GO:2000108	positive regulation of leukocyte apoptotic process	1/113	28/18670	0.156426	0.425817	0.387766	101	1
BP	GO:0019882	antigen processing and presentation	3/113	226/18670	0.157399	0.427187	0.389014	5707/6396/22872	3
BP	GO:0002761	regulation of myeloid leukocyte differentiation	2/113	117/18670	0.158	0.427187	0.389014	861/5925	2
BP	GO:0060147	regulation of posttranscriptional gene silencing	2/113	117/18670	0.158	0.427187	0.389014	6396/144233	2
BP	GO:0060966	regulation of gene silencing by RNA	2/113	117/18670	0.158	0.427187	0.389014	6396/144233	2
BP	GO:1990266	neutrophil migration	2/113	118/18670	0.160122	0.427187	0.389014	683/101	2
BP	GO:0050769	positive regulation of neurogenesis	5/113	474/18670	0.160289	0.427187	0.389014	118738/5915/274/23654/9839	5
BP	GO:0000083	regulation of transcription involved in G1/S transition of mitotic cell cycle	1/113	29/18670	0.16154	0.427187	0.389014	5925	1
BP	GO:0006929	substrate-dependent cell migration	1/113	29/18670	0.16154	0.427187	0.389014	101	1
BP	GO:0010800	positive regulation of peptidyl-threonine phosphorylation	1/113	29/18670	0.16154	0.427187	0.389014	57521	1
BP	GO:0010954	positive regulation of protein processing	1/113	29/18670	0.16154	0.427187	0.389014	101	1
BP	GO:0014044	Schwann cell development	1/113	29/18670	0.16154	0.427187	0.389014	6497	1
BP	GO:0031063	regulation of histone deacetylation	1/113	29/18670	0.16154	0.427187	0.389014	6497	1
BP	GO:0035666	TRIF-dependent toll-like receptor signaling pathway	1/113	29/18670	0.16154	0.427187	0.389014	29110	1
BP	GO:0044068	modulation by symbiont of host cellular process	1/113	29/18670	0.16154	0.427187	0.389014	3839	1
BP	GO:0044550	secondary metabolite biosynthetic process	1/113	29/18670	0.16154	0.427187	0.389014	9839	1
BP	GO:0045822	negative regulation of heart contraction	1/113	29/18670	0.16154	0.427187	0.389014	274	1
BP	GO:0050855	regulation of B cell receptor signaling pathway	1/113	29/18670	0.16154	0.427187	0.389014	861	1
BP	GO:0060536	cartilage morphogenesis	1/113	29/18670	0.16154	0.427187	0.389014	340706	1
BP	GO:0090162	establishment of epithelial cell polarity	1/113	29/18670	0.16154	0.427187	0.389014	4649	1
BP	GO:0120033	negative regulation of plasma membrane bounded cell projection assembly	1/113	29/18670	0.16154	0.427187	0.389014	5909	1
BP	GO:1901017	negative regulation of potassium ion transmembrane transporter activity	1/113	29/18670	0.16154	0.427187	0.389014	283518	1
BP	GO:1902624	positive regulation of neutrophil migration	1/113	29/18670	0.16154	0.427187	0.389014	101	1
BP	GO:2000036	regulation of stem cell population maintenance	1/113	29/18670	0.16154	0.427187	0.389014	4848	1
BP	GO:2000515	negative regulation of CD4-positive, alpha-beta T cell activation	1/113	29/18670	0.16154	0.427187	0.389014	861	1
BP	GO:0006403	RNA localization	3/113	230/18670	0.16322	0.427414	0.389221	6396/11260/54890	3
BP	GO:0009743	response to carbohydrate	3/113	230/18670	0.16322	0.427414	0.389221	2692/5908/111	3
BP	GO:1904018	positive regulation of vasculature development	3/113	230/18670	0.16322	0.427414	0.389221	3688/3791/861	3
BP	GO:0003002	regionalization	4/113	351/18670	0.163876	0.427414	0.389221	6497/3219/2016/9839	4
BP	GO:0017015	regulation of transforming growth factor beta receptor signaling pathway	2/113	120/18670	0.164383	0.427414	0.389221	6497/63976	2
BP	GO:0072089	stem cell proliferation	2/113	120/18670	0.164383	0.427414	0.389221	861/23654	2
BP	GO:1903052	positive regulation of proteolysis involved in cellular protein catabolic process	2/113	120/18670	0.164383	0.427414	0.389221	64326/144165	2
BP	GO:1901987	regulation of cell cycle phase transition	5/113	480/18670	0.166171	0.427414	0.389221	5707/4848/5925/79621/57521	5
BP	GO:0046718	viral entry into host cell	2/113	121/18670	0.166521	0.427414	0.389221	3688/3839	2
BP	GO:0003413	chondrocyte differentiation involved in endochondral bone morphogenesis	1/113	30/18670	0.166622	0.427414	0.389221	340706	1
BP	GO:0006517	protein deglycosylation	1/113	30/18670	0.166622	0.427414	0.389221	10206	1
BP	GO:0010586	miRNA metabolic process	1/113	30/18670	0.166622	0.427414	0.389221	144233	1
BP	GO:0021772	olfactory bulb development	1/113	30/18670	0.166622	0.427414	0.389221	6497	1
BP	GO:0032607	interferon-alpha production	1/113	30/18670	0.166622	0.427414	0.389221	29110	1
BP	GO:0032728	positive regulation of interferon-beta production	1/113	30/18670	0.166622	0.427414	0.389221	29110	1
BP	GO:0032743	positive regulation of interleukin-2 production	1/113	30/18670	0.166622	0.427414	0.389221	861	1
BP	GO:0034472	snRNA 3'-end processing	1/113	30/18670	0.166622	0.427414	0.389221	26512	1
BP	GO:0048147	negative regulation of fibroblast proliferation	1/113	30/18670	0.166622	0.427414	0.389221	6497	1
BP	GO:0048384	retinoic acid receptor signaling pathway	1/113	30/18670	0.166622	0.427414	0.389221	5915	1
BP	GO:0061037	negative regulation of cartilage development	1/113	30/18670	0.166622	0.427414	0.389221	5915	1
BP	GO:0071549	cellular response to dexamethasone stimulus	1/113	30/18670	0.166622	0.427414	0.389221	196541	1
BP	GO:0090022	regulation of neutrophil chemotaxis	1/113	30/18670	0.166622	0.427414	0.389221	683	1
BP	GO:1905144	response to acetylcholine	1/113	30/18670	0.166622	0.427414	0.389221	85397	1
BP	GO:1905145	cellular response to acetylcholine	1/113	30/18670	0.166622	0.427414	0.389221	85397	1
BP	GO:1905476	negative regulation of protein localization to membrane	1/113	30/18670	0.166622	0.427414	0.389221	2039	1
BP	GO:1905606	regulation of presynapse assembly	1/113	30/18670	0.166622	0.427414	0.389221	26280	1
BP	GO:0032434	regulation of proteasomal ubiquitin-dependent protein catabolic process	2/113	122/18670	0.168664	0.428032	0.389783	64326/144165	2
BP	GO:0034101	erythrocyte homeostasis	2/113	122/18670	0.168664	0.428032	0.389783	5925/2039	2
BP	GO:1903844	regulation of cellular response to transforming growth factor beta stimulus	2/113	122/18670	0.168664	0.428032	0.389783	6497/63976	2
BP	GO:0048588	developmental cell growth	3/113	234/18670	0.169105	0.428032	0.389783	3688/2016/9839	3
BP	GO:0002062	chondrocyte differentiation	2/113	123/18670	0.170812	0.428032	0.389783	340706/5915	2
BP	GO:0043312	neutrophil degranulation	5/113	485/18670	0.171138	0.428032	0.389783	5707/5908/5787/683/101	5
BP	GO:0048871	multicellular organismal homeostasis	5/113	485/18670	0.171138	0.428032	0.389783	57406/5925/111/63976/101	5
BP	GO:0002675	positive regulation of acute inflammatory response	1/113	31/18670	0.171675	0.428032	0.389783	101	1
BP	GO:0010543	regulation of platelet activation	1/113	31/18670	0.171675	0.428032	0.389783	2039	1
BP	GO:0010762	regulation of fibroblast migration	1/113	31/18670	0.171675	0.428032	0.389783	2039	1
BP	GO:0021988	olfactory lobe development	1/113	31/18670	0.171675	0.428032	0.389783	6497	1
BP	GO:0030431	sleep	1/113	31/18670	0.171675	0.428032	0.389783	2692	1
BP	GO:0035767	endothelial cell chemotaxis	1/113	31/18670	0.171675	0.428032	0.389783	3791	1
BP	GO:0040018	positive regulation of multicellular organism growth	1/113	31/18670	0.171675	0.428032	0.389783	2692	1
BP	GO:0043457	regulation of cellular respiration	1/113	31/18670	0.171675	0.428032	0.389783	63976	1
BP	GO:0045879	negative regulation of smoothened signaling pathway	1/113	31/18670	0.171675	0.428032	0.389783	5925	1
BP	GO:0048710	regulation of astrocyte differentiation	1/113	31/18670	0.171675	0.428032	0.389783	274	1
BP	GO:0050685	positive regulation of mRNA processing	1/113	31/18670	0.171675	0.428032	0.389783	26528	1
BP	GO:0060292	long-term synaptic depression	1/113	31/18670	0.171675	0.428032	0.389783	57406	1
BP	GO:0070306	lens fiber cell differentiation	1/113	31/18670	0.171675	0.428032	0.389783	9839	1
BP	GO:0099174	regulation of presynapse organization	1/113	31/18670	0.171675	0.428032	0.389783	26280	1
BP	GO:1902186	regulation of viral release from host cell	1/113	31/18670	0.171675	0.428032	0.389783	10206	1
BP	GO:1903319	positive regulation of protein maturation	1/113	31/18670	0.171675	0.428032	0.389783	101	1
BP	GO:1903393	positive regulation of adherens junction organization	1/113	31/18670	0.171675	0.428032	0.389783	3791	1
BP	GO:2000406	positive regulation of T cell migration	1/113	31/18670	0.171675	0.428032	0.389783	101	1
BP	GO:0001736	establishment of planar polarity	2/113	124/18670	0.172964	0.42837	0.390091	5707/144165	2
BP	GO:0007164	establishment of tissue polarity	2/113	124/18670	0.172964	0.42837	0.390091	5707/144165	2
BP	GO:0014066	regulation of phosphatidylinositol 3-kinase signaling	2/113	124/18670	0.172964	0.42837	0.390091	3791/5527	2
BP	GO:0048284	organelle fusion	2/113	124/18670	0.172964	0.42837	0.390091	9882/27072	2
BP	GO:0051101	regulation of DNA binding	2/113	124/18670	0.172964	0.42837	0.390091	6497/5925	2
BP	GO:0002283	neutrophil activation involved in immune response	5/113	488/18670	0.174146	0.42837	0.390091	5707/5908/5787/683/101	5
BP	GO:0051607	defense response to virus	3/113	238/18670	0.175052	0.42837	0.390091	29110/6041/10077	3
BP	GO:0030326	embryonic limb morphogenesis	2/113	125/18670	0.175121	0.42837	0.390091	6497/5915	2
BP	GO:0031929	TOR signaling	2/113	125/18670	0.175121	0.42837	0.390091	6396/57521	2
BP	GO:0035113	embryonic appendage morphogenesis	2/113	125/18670	0.175121	0.42837	0.390091	6497/5915	2
BP	GO:2000134	negative regulation of G1/S transition of mitotic cell cycle	2/113	125/18670	0.175121	0.42837	0.390091	4848/5925	2
BP	GO:0003176	aortic valve development	1/113	32/18670	0.176696	0.42837	0.390091	5925	1
BP	GO:0006739	NADP metabolic process	1/113	32/18670	0.176696	0.42837	0.390091	64080	1
BP	GO:0008608	attachment of spindle microtubules to kinetochore	1/113	32/18670	0.176696	0.42837	0.390091	5925	1
BP	GO:0010880	regulation of release of sequestered calcium ion into cytosol by sarcoplasmic reticulum	1/113	32/18670	0.176696	0.42837	0.390091	196541	1
BP	GO:0035510	DNA dealkylation	1/113	32/18670	0.176696	0.42837	0.390091	54890	1
BP	GO:0035587	purinergic receptor signaling pathway	1/113	32/18670	0.176696	0.42837	0.390091	111	1
BP	GO:0045589	regulation of regulatory T cell differentiation	1/113	32/18670	0.176696	0.42837	0.390091	861	1
BP	GO:0055094	response to lipoprotein particle	1/113	32/18670	0.176696	0.42837	0.390091	3688	1
BP	GO:0060325	face morphogenesis	1/113	32/18670	0.176696	0.42837	0.390091	6497	1
BP	GO:0065005	protein-lipid complex assembly	1/113	32/18670	0.176696	0.42837	0.390091	274	1
BP	GO:0070207	protein homotrimerization	1/113	32/18670	0.176696	0.42837	0.390091	6497	1
BP	GO:1901661	quinone metabolic process	1/113	32/18670	0.176696	0.42837	0.390091	56997	1
BP	GO:1901976	regulation of cell cycle checkpoint	1/113	32/18670	0.176696	0.42837	0.390091	79621	1
BP	GO:2000780	negative regulation of double-strand break repair	1/113	32/18670	0.176696	0.42837	0.390091	55611	1
BP	GO:0001654	eye development	4/113	362/18670	0.176818	0.42837	0.390091	6497/23554/5915/9839	4
BP	GO:0051283	negative regulation of sequestering of calcium ion	2/113	126/18670	0.177282	0.428561	0.390265	308/196541	2
BP	GO:0090101	negative regulation of transmembrane receptor protein serine/threonine kinase signaling pathway	2/113	126/18670	0.177282	0.428561	0.390265	6497/63976	2
BP	GO:0010038	response to metal ion	4/113	364/18670	0.179209	0.432634	0.393974	148281/308/22872/2039	4
BP	GO:0015931	nucleobase-containing compound transport	3/113	241/18670	0.179551	0.432634	0.393974	6396/11260/54890	3
BP	GO:0090092	regulation of transmembrane receptor protein serine/threonine kinase signaling pathway	3/113	241/18670	0.179551	0.432634	0.393974	6497/11167/63976	3
BP	GO:0150063	visual system development	4/113	366/18670	0.18161	0.433091	0.39439	6497/23554/5915/9839	4
BP	GO:0002576	platelet degranulation	2/113	128/18670	0.181618	0.433091	0.39439	308/2039	2
BP	GO:0034763	negative regulation of transmembrane transport	2/113	128/18670	0.181618	0.433091	0.39439	274/283518	2
BP	GO:0051282	regulation of sequestering of calcium ion	2/113	128/18670	0.181618	0.433091	0.39439	308/196541	2
BP	GO:0030851	granulocyte differentiation	1/113	33/18670	0.181688	0.433091	0.39439	861	1
BP	GO:0048821	erythrocyte development	1/113	33/18670	0.181688	0.433091	0.39439	2039	1
BP	GO:0048854	brain morphogenesis	1/113	33/18670	0.181688	0.433091	0.39439	2016	1
BP	GO:0070232	regulation of T cell apoptotic process	1/113	33/18670	0.181688	0.433091	0.39439	101	1
BP	GO:1901890	positive regulation of cell junction assembly	1/113	33/18670	0.181688	0.433091	0.39439	3791	1
BP	GO:2000352	negative regulation of endothelial cell apoptotic process	1/113	33/18670	0.181688	0.433091	0.39439	3791	1
BP	GO:0006914	autophagy	5/113	496/18670	0.182268	0.433544	0.394803	29110/3791/10206/27072/57521	5
BP	GO:0061919	process utilizing autophagic mechanism	5/113	496/18670	0.182268	0.433544	0.394803	29110/3791/10206/27072/57521	5
BP	GO:0006639	acylglycerol metabolic process	2/113	129/18670	0.183791	0.435661	0.396731	57406/1607	2
BP	GO:0048193	Golgi vesicle transport	4/113	368/18670	0.184022	0.435661	0.396731	6396/23233/27252/22872	4
BP	GO:0051896	regulation of protein kinase B signaling	3/113	244/18670	0.184082	0.435661	0.396731	3688/5527/101	3
BP	GO:0042119	neutrophil activation	5/113	498/18670	0.18432	0.435661	0.396731	5707/5908/5787/683/101	5
BP	GO:0002446	neutrophil mediated immunity	5/113	499/18670	0.18535	0.435661	0.396731	5707/5908/5787/683/101	5
BP	GO:0006638	neutral lipid metabolic process	2/113	130/18670	0.185969	0.435661	0.396731	57406/1607	2
BP	GO:0008033	tRNA processing	2/113	130/18670	0.185969	0.435661	0.396731	51605/144233	2
BP	GO:0033120	positive regulation of RNA splicing	1/113	34/18670	0.18665	0.435661	0.396731	26528	1
BP	GO:0034205	amyloid-beta formation	1/113	34/18670	0.18665	0.435661	0.396731	274	1
BP	GO:0043276	anoikis	1/113	34/18670	0.18665	0.435661	0.396731	3688	1
BP	GO:0045066	regulatory T cell differentiation	1/113	34/18670	0.18665	0.435661	0.396731	861	1
BP	GO:0045738	negative regulation of DNA repair	1/113	34/18670	0.18665	0.435661	0.396731	55611	1
BP	GO:0045920	negative regulation of exocytosis	1/113	34/18670	0.18665	0.435661	0.396731	5908	1
BP	GO:0048048	embryonic eye morphogenesis	1/113	34/18670	0.18665	0.435661	0.396731	5915	1
BP	GO:0048566	embryonic digestive tract development	1/113	34/18670	0.18665	0.435661	0.396731	5915	1
BP	GO:0071402	cellular response to lipoprotein particle stimulus	1/113	34/18670	0.18665	0.435661	0.396731	3688	1
BP	GO:0098901	regulation of cardiac muscle cell action potential	1/113	34/18670	0.18665	0.435661	0.396731	274	1
BP	GO:0048872	homeostasis of number of cells	3/113	246/18670	0.187119	0.435661	0.396731	5925/2016/2039	3
BP	GO:0048880	sensory system development	4/113	371/18670	0.187661	0.435661	0.396731	6497/23554/5915/9839	4
BP	GO:0051208	sequestering of calcium ion	2/113	131/18670	0.18815	0.435661	0.396731	308/196541	2
BP	GO:1902807	negative regulation of cell cycle G1/S phase transition	2/113	131/18670	0.18815	0.435661	0.396731	4848/5925	2
BP	GO:0000086	G2/M transition of mitotic cell cycle	3/113	247/18670	0.188643	0.435661	0.396731	4660/5707/79621	3
BP	GO:0001701	in utero embryonic development	4/113	373/18670	0.190099	0.435661	0.396731	3688/4848/79621/2016	4
BP	GO:1901991	negative regulation of mitotic cell cycle phase transition	3/113	248/18670	0.19017	0.435661	0.396731	5707/4848/5925	3
BP	GO:0003158	endothelium development	2/113	132/18670	0.190335	0.435661	0.396731	5908/3791	2
BP	GO:0045598	regulation of fat cell differentiation	2/113	132/18670	0.190335	0.435661	0.396731	115825/63976	2
BP	GO:0055007	cardiac muscle cell differentiation	2/113	132/18670	0.190335	0.435661	0.396731	3688/5915	2
BP	GO:0000266	mitochondrial fission	1/113	35/18670	0.191581	0.435661	0.396731	3791	1
BP	GO:0001893	maternal placenta development	1/113	35/18670	0.191581	0.435661	0.396731	26528	1
BP	GO:0010259	multicellular organism aging	1/113	35/18670	0.191581	0.435661	0.396731	2692	1
BP	GO:0019076	viral release from host cell	1/113	35/18670	0.191581	0.435661	0.396731	10206	1
BP	GO:0021955	central nervous system neuron axonogenesis	1/113	35/18670	0.191581	0.435661	0.396731	9839	1
BP	GO:0030262	apoptotic nuclear changes	1/113	35/18670	0.191581	0.435661	0.396731	81858	1
BP	GO:0033144	negative regulation of intracellular steroid hormone receptor signaling pathway	1/113	35/18670	0.191581	0.435661	0.396731	4848	1
BP	GO:0034142	toll-like receptor 4 signaling pathway	1/113	35/18670	0.191581	0.435661	0.396731	79931	1
BP	GO:0035890	exit from host	1/113	35/18670	0.191581	0.435661	0.396731	10206	1
BP	GO:0035891	exit from host cell	1/113	35/18670	0.191581	0.435661	0.396731	10206	1
BP	GO:0048333	mesodermal cell differentiation	1/113	35/18670	0.191581	0.435661	0.396731	3688	1
BP	GO:0052126	movement in host environment	1/113	35/18670	0.191581	0.435661	0.396731	10206	1
BP	GO:0052192	movement in environment of other organism involved in symbiotic interaction	1/113	35/18670	0.191581	0.435661	0.396731	10206	1
BP	GO:0060251	regulation of glial cell proliferation	1/113	35/18670	0.191581	0.435661	0.396731	6497	1
BP	GO:0071108	protein K48-linked deubiquitination	1/113	35/18670	0.191581	0.435661	0.396731	55611	1
BP	GO:1902991	regulation of amyloid precursor protein catabolic process	1/113	35/18670	0.191581	0.435661	0.396731	274	1
BP	GO:0071333	cellular response to glucose stimulus	2/113	133/18670	0.192523	0.437356	0.398274	2692/111	2
BP	GO:0030072	peptide hormone secretion	3/113	250/18670	0.193234	0.438522	0.399336	2692/308/111	3
BP	GO:0030260	entry into host cell	2/113	134/18670	0.194715	0.438734	0.399529	3688/3839	2
BP	GO:0044409	entry into host	2/113	134/18670	0.194715	0.438734	0.399529	3688/3839	2
BP	GO:0046683	response to organophosphorus	2/113	134/18670	0.194715	0.438734	0.399529	5908/2039	2
BP	GO:0048565	digestive tract development	2/113	134/18670	0.194715	0.438734	0.399529	5915/5925	2
BP	GO:0051806	entry into cell of other organism involved in symbiotic interaction	2/113	134/18670	0.194715	0.438734	0.399529	3688/3839	2
BP	GO:0051828	entry into other organism involved in symbiotic interaction	2/113	134/18670	0.194715	0.438734	0.399529	3688/3839	2
BP	GO:0003091	renal water homeostasis	1/113	36/18670	0.196483	0.438734	0.399529	111	1
BP	GO:0006882	cellular zinc ion homeostasis	1/113	36/18670	0.196483	0.438734	0.399529	23516	1
BP	GO:0014808	release of sequestered calcium ion into cytosol by sarcoplasmic reticulum	1/113	36/18670	0.196483	0.438734	0.399529	196541	1
BP	GO:0016180	snRNA processing	1/113	36/18670	0.196483	0.438734	0.399529	26512	1
BP	GO:0033762	response to glucagon	1/113	36/18670	0.196483	0.438734	0.399529	111	1
BP	GO:0035137	hindlimb morphogenesis	1/113	36/18670	0.196483	0.438734	0.399529	5915	1
BP	GO:0040036	regulation of fibroblast growth factor receptor signaling pathway	1/113	36/18670	0.196483	0.438734	0.399529	2817	1
BP	GO:0050931	pigment cell differentiation	1/113	36/18670	0.196483	0.438734	0.399529	9839	1
BP	GO:0090313	regulation of protein targeting to membrane	1/113	36/18670	0.196483	0.438734	0.399529	2039	1
BP	GO:0090322	regulation of superoxide metabolic process	1/113	36/18670	0.196483	0.438734	0.399529	683	1
BP	GO:0030010	establishment of cell polarity	2/113	135/18670	0.19691	0.438805	0.399594	5908/4649	2
BP	GO:0071331	cellular response to hexose stimulus	2/113	135/18670	0.19691	0.438805	0.399594	2692/111	2
BP	GO:0071326	cellular response to monosaccharide stimulus	2/113	136/18670	0.199108	0.440764	0.401377	2692/111	2
BP	GO:0042176	regulation of protein catabolic process	4/113	381/18670	0.199955	0.440764	0.401377	64326/5707/144165/101	4
BP	GO:0045089	positive regulation of innate immune response	4/113	381/18670	0.199955	0.440764	0.401377	5707/29110/79931/101	4
BP	GO:0022409	positive regulation of cell-cell adhesion	3/113	255/18670	0.200947	0.440764	0.401377	861/2039/101	3
BP	GO:0031644	regulation of neurological system process	2/113	137/18670	0.201309	0.440764	0.401377	118738/745	2
BP	GO:0034605	cellular response to heat	2/113	137/18670	0.201309	0.440764	0.401377	6396/57521	2
BP	GO:0000289	nuclear-transcribed mRNA poly(A) tail shortening	1/113	37/18670	0.201356	0.440764	0.401377	4848	1
BP	GO:0006921	cellular component disassembly involved in execution phase of apoptosis	1/113	37/18670	0.201356	0.440764	0.401377	81858	1
BP	GO:0030201	heparan sulfate proteoglycan metabolic process	1/113	37/18670	0.201356	0.440764	0.401377	2817	1
BP	GO:0038083	peptidyl-tyrosine autophosphorylation	1/113	37/18670	0.201356	0.440764	0.401377	3791	1
BP	GO:0060323	head morphogenesis	1/113	37/18670	0.201356	0.440764	0.401377	6497	1
BP	GO:0090050	positive regulation of cell migration involved in sprouting angiogenesis	1/113	37/18670	0.201356	0.440764	0.401377	3791	1
BP	GO:1900026	positive regulation of substrate adhesion-dependent cell spreading	1/113	37/18670	0.201356	0.440764	0.401377	2039	1
BP	GO:1903432	regulation of TORC1 signaling	1/113	37/18670	0.201356	0.440764	0.401377	6396	1
BP	GO:1903514	release of sequestered calcium ion into cytosol by endoplasmic reticulum	1/113	37/18670	0.201356	0.440764	0.401377	196541	1
BP	GO:1905314	semi-lunar valve development	1/113	37/18670	0.201356	0.440764	0.401377	5925	1
BP	GO:2000273	positive regulation of signaling receptor activity	1/113	37/18670	0.201356	0.440764	0.401377	3688	1
BP	GO:2000403	positive regulation of lymphocyte migration	1/113	37/18670	0.201356	0.440764	0.401377	101	1
BP	GO:0045765	regulation of angiogenesis	4/113	383/18670	0.202443	0.442393	0.402861	3688/23554/3791/861	4
BP	GO:0090596	sensory organ morphogenesis	3/113	256/18670	0.202498	0.442393	0.402861	6497/23554/5915	3
BP	GO:0034470	ncRNA processing	4/113	384/18670	0.203691	0.44308	0.403486	51605/26512/6041/144233	4
BP	GO:0002831	regulation of response to biotic stimulus	2/113	139/18670	0.20572	0.44308	0.403486	29110/10077	2
BP	GO:0007189	adenylate cyclase-activating G protein-coupled receptor signaling pathway	2/113	139/18670	0.20572	0.44308	0.403486	2692/111	2
BP	GO:0016571	histone methylation	2/113	139/18670	0.20572	0.44308	0.403486	11107/63976	2
BP	GO:0045580	regulation of T cell differentiation	2/113	139/18670	0.20572	0.44308	0.403486	861/101	2
BP	GO:0001825	blastocyst formation	1/113	38/18670	0.206199	0.44308	0.403486	4848	1
BP	GO:0006656	phosphatidylcholine biosynthetic process	1/113	38/18670	0.206199	0.44308	0.403486	162466	1
BP	GO:0007340	acrosome reaction	1/113	38/18670	0.206199	0.44308	0.403486	148281	1
BP	GO:0046326	positive regulation of glucose import	1/113	38/18670	0.206199	0.44308	0.403486	6041	1
BP	GO:0046636	negative regulation of alpha-beta T cell activation	1/113	38/18670	0.206199	0.44308	0.403486	861	1
BP	GO:0048009	insulin-like growth factor receptor signaling pathway	1/113	38/18670	0.206199	0.44308	0.403486	2692	1
BP	GO:0051693	actin filament capping	1/113	38/18670	0.206199	0.44308	0.403486	2039	1
BP	GO:0055069	zinc ion homeostasis	1/113	38/18670	0.206199	0.44308	0.403486	23516	1
BP	GO:0086005	ventricular cardiac muscle cell action potential	1/113	38/18670	0.206199	0.44308	0.403486	274	1
BP	GO:0086091	regulation of heart rate by cardiac conduction	1/113	38/18670	0.206199	0.44308	0.403486	274	1
BP	GO:0097502	mannosylation	1/113	38/18670	0.206199	0.44308	0.403486	440138	1
BP	GO:1903523	negative regulation of blood circulation	1/113	38/18670	0.206199	0.44308	0.403486	274	1
BP	GO:1903364	positive regulation of cellular protein catabolic process	2/113	140/18670	0.20793	0.446366	0.406479	64326/144165	2
BP	GO:0097530	granulocyte migration	2/113	141/18670	0.210142	0.450379	0.410133	683/101	2
BP	GO:0010761	fibroblast migration	1/113	39/18670	0.211014	0.450379	0.410133	2039	1
BP	GO:0019048	modulation by virus of host morphology or physiology	1/113	39/18670	0.211014	0.450379	0.410133	3839	1
BP	GO:0032506	cytokinetic process	1/113	39/18670	0.211014	0.450379	0.410133	55909	1
BP	GO:0048713	regulation of oligodendrocyte differentiation	1/113	39/18670	0.211014	0.450379	0.410133	118738	1
BP	GO:0060969	negative regulation of gene silencing	1/113	39/18670	0.211014	0.450379	0.410133	144233	1
BP	GO:0007034	vacuolar transport	2/113	142/18670	0.212356	0.452376	0.411952	274/27072	2
BP	GO:0034332	adherens junction organization	2/113	142/18670	0.212356	0.452376	0.411952	3791/2039	2
BP	GO:0006606	protein import into nucleus	2/113	143/18670	0.214573	0.455348	0.414658	144165/3839	2
BP	GO:0030879	mammary gland development	2/113	143/18670	0.214573	0.455348	0.414658	3219/2692	2
BP	GO:0031056	regulation of histone modification	2/113	143/18670	0.214573	0.455348	0.414658	6497/55611	2
BP	GO:0009187	cyclic nucleotide metabolic process	1/113	40/18670	0.215799	0.455348	0.414658	111	1
BP	GO:0009395	phospholipid catabolic process	1/113	40/18670	0.215799	0.455348	0.414658	57406	1
BP	GO:0014046	dopamine secretion	1/113	40/18670	0.215799	0.455348	0.414658	148281	1
BP	GO:0014059	regulation of dopamine secretion	1/113	40/18670	0.215799	0.455348	0.414658	148281	1
BP	GO:0045124	regulation of bone resorption	1/113	40/18670	0.215799	0.455348	0.414658	101	1
BP	GO:0071526	semaphorin-plexin signaling pathway	1/113	40/18670	0.215799	0.455348	0.414658	23654	1
BP	GO:0071548	response to dexamethasone	1/113	40/18670	0.215799	0.455348	0.414658	196541	1
BP	GO:0050867	positive regulation of cell activation	4/113	394/18670	0.216292	0.455957	0.415212	683/861/2039/101	4
BP	GO:0060041	retina development in camera-type eye	2/113	144/18670	0.216792	0.456146	0.415385	6497/23554	2
BP	GO:0071322	cellular response to carbohydrate stimulus	2/113	144/18670	0.216792	0.456146	0.415385	2692/111	2
BP	GO:0010639	negative regulation of organelle organization	4/113	395/18670	0.217565	0.457278	0.416415	6497/9882/55611/2039	4
BP	GO:0044839	cell cycle G2/M phase transition	3/113	266/18670	0.218165	0.457278	0.416415	4660/5707/79621	3
BP	GO:0046883	regulation of hormone secretion	3/113	266/18670	0.218165	0.457278	0.416415	2692/308/111	3
BP	GO:0000077	DNA damage checkpoint	2/113	145/18670	0.219014	0.457278	0.416415	4848/79621	2
BP	GO:0071901	negative regulation of protein serine/threonine kinase activity	2/113	145/18670	0.219014	0.457278	0.416415	5925/57521	2
BP	GO:1901988	negative regulation of cell cycle phase transition	3/113	267/18670	0.219746	0.457278	0.416415	5707/4848/5925	3
BP	GO:0030835	negative regulation of actin filament depolymerization	1/113	41/18670	0.220556	0.457278	0.416415	2039	1
BP	GO:0030890	positive regulation of B cell proliferation	1/113	41/18670	0.220556	0.457278	0.416415	683	1
BP	GO:0043403	skeletal muscle tissue regeneration	1/113	41/18670	0.220556	0.457278	0.416415	55909	1
BP	GO:0045616	regulation of keratinocyte differentiation	1/113	41/18670	0.220556	0.457278	0.416415	861	1
BP	GO:0050873	brown fat cell differentiation	1/113	41/18670	0.220556	0.457278	0.416415	63976	1
BP	GO:0061028	establishment of endothelial barrier	1/113	41/18670	0.220556	0.457278	0.416415	5908	1
BP	GO:0090317	negative regulation of intracellular protein transport	1/113	41/18670	0.220556	0.457278	0.416415	2039	1
BP	GO:1903053	regulation of extracellular matrix organization	1/113	41/18670	0.220556	0.457278	0.416415	5925	1
BP	GO:1903170	negative regulation of calcium ion transmembrane transport	1/113	41/18670	0.220556	0.457278	0.416415	274	1
BP	GO:0002224	toll-like receptor signaling pathway	2/113	146/18670	0.221237	0.457278	0.416415	29110/79931	2
BP	GO:0051384	response to glucocorticoid	2/113	146/18670	0.221237	0.457278	0.416415	2692/196541	2
BP	GO:0055123	digestive system development	2/113	146/18670	0.221237	0.457278	0.416415	5915/5925	2
BP	GO:2001251	negative regulation of chromosome organization	2/113	146/18670	0.221237	0.457278	0.416415	6497/55611	2
BP	GO:0002262	myeloid cell homeostasis	2/113	147/18670	0.223462	0.460912	0.419724	5925/2039	2
BP	GO:0010212	response to ionizing radiation	2/113	147/18670	0.223462	0.460912	0.419724	64326/10206	2
BP	GO:0007015	actin filament organization	4/113	400/18670	0.223956	0.460912	0.419724	274/30011/2039/55909	4
BP	GO:0006509	membrane protein ectodomain proteolysis	1/113	42/18670	0.225284	0.460912	0.419724	101	1
BP	GO:0015701	bicarbonate transport	1/113	42/18670	0.225284	0.460912	0.419724	83959	1
BP	GO:0021983	pituitary gland development	1/113	42/18670	0.225284	0.460912	0.419724	2692	1
BP	GO:0042181	ketone biosynthetic process	1/113	42/18670	0.225284	0.460912	0.419724	56997	1
BP	GO:0090503	RNA phosphodiester bond hydrolysis, exonucleolytic	1/113	42/18670	0.225284	0.460912	0.419724	4848	1
BP	GO:0014065	phosphatidylinositol 3-kinase signaling	2/113	148/18670	0.225689	0.460912	0.419724	3791/5527	2
BP	GO:0035107	appendage morphogenesis	2/113	148/18670	0.225689	0.460912	0.419724	6497/5915	2
BP	GO:0035108	limb morphogenesis	2/113	148/18670	0.225689	0.460912	0.419724	6497/5915	2
BP	GO:0051668	localization within membrane	2/113	148/18670	0.225689	0.460912	0.419724	6396/22872	2
BP	GO:0061041	regulation of wound healing	2/113	148/18670	0.225689	0.460912	0.419724	308/2039	2
BP	GO:0032868	response to insulin	3/113	272/18670	0.227686	0.462794	0.421438	2692/340706/9882	3
BP	GO:1902105	regulation of leukocyte differentiation	3/113	272/18670	0.227686	0.462794	0.421438	861/5925/101	3
BP	GO:0014074	response to purine-containing compound	2/113	149/18670	0.227918	0.462794	0.421438	5908/2039	2
BP	GO:0051092	positive regulation of NF-kappaB transcription factor activity	2/113	149/18670	0.227918	0.462794	0.421438	10206/101	2
BP	GO:1903900	regulation of viral life cycle	2/113	149/18670	0.227918	0.462794	0.421438	10206/6041	2
BP	GO:2000058	regulation of ubiquitin-dependent protein catabolic process	2/113	149/18670	0.227918	0.462794	0.421438	64326/144165	2
BP	GO:0098742	cell-cell adhesion via plasma-membrane adhesion molecules	3/113	273/18670	0.229281	0.462794	0.421438	137970/3688/23654	3
BP	GO:0001953	negative regulation of cell-matrix adhesion	1/113	43/18670	0.229983	0.462794	0.421438	2039	1
BP	GO:0006904	vesicle docking involved in exocytosis	1/113	43/18670	0.229983	0.462794	0.421438	23233	1
BP	GO:0032924	activin receptor signaling pathway	1/113	43/18670	0.229983	0.462794	0.421438	6497	1
BP	GO:0045197	establishment or maintenance of epithelial cell apical/basal polarity	1/113	43/18670	0.229983	0.462794	0.421438	4649	1
BP	GO:0046461	neutral lipid catabolic process	1/113	43/18670	0.229983	0.462794	0.421438	57406	1
BP	GO:0046464	acylglycerol catabolic process	1/113	43/18670	0.229983	0.462794	0.421438	57406	1
BP	GO:0070296	sarcoplasmic reticulum calcium ion transport	1/113	43/18670	0.229983	0.462794	0.421438	196541	1
BP	GO:0086004	regulation of cardiac muscle cell contraction	1/113	43/18670	0.229983	0.462794	0.421438	274	1
BP	GO:0099054	presynapse assembly	1/113	43/18670	0.229983	0.462794	0.421438	26280	1
BP	GO:0035567	non-canonical Wnt signaling pathway	2/113	150/18670	0.230148	0.462794	0.421438	5707/144165	2
BP	GO:0043900	regulation of multi-organism process	4/113	405/18670	0.230397	0.462875	0.421513	29110/10206/6041/10077	4
BP	GO:1903169	regulation of calcium ion transmembrane transport	2/113	151/18670	0.23238	0.464712	0.423185	274/196541	2
BP	GO:0001678	cellular glucose homeostasis	2/113	152/18670	0.234613	0.464712	0.423185	2692/111	2
BP	GO:0030902	hindbrain development	2/113	152/18670	0.234613	0.464712	0.423185	3688/8455	2
BP	GO:0051028	mRNA transport	2/113	152/18670	0.234613	0.464712	0.423185	6396/54890	2
BP	GO:0007019	microtubule depolymerization	1/113	44/18670	0.234654	0.464712	0.423185	344148	1
BP	GO:0010828	positive regulation of glucose transmembrane transport	1/113	44/18670	0.234654	0.464712	0.423185	6041	1
BP	GO:0030225	macrophage differentiation	1/113	44/18670	0.234654	0.464712	0.423185	5925	1
BP	GO:0034105	positive regulation of tissue remodeling	1/113	44/18670	0.234654	0.464712	0.423185	101	1
BP	GO:0038084	vascular endothelial growth factor signaling pathway	1/113	44/18670	0.234654	0.464712	0.423185	3791	1
BP	GO:0042987	amyloid precursor protein catabolic process	1/113	44/18670	0.234654	0.464712	0.423185	274	1
BP	GO:0046189	phenol-containing compound biosynthetic process	1/113	44/18670	0.234654	0.464712	0.423185	9839	1
BP	GO:0051489	regulation of filopodium assembly	1/113	44/18670	0.234654	0.464712	0.423185	2039	1
BP	GO:0061756	leukocyte adhesion to vascular endothelial cell	1/113	44/18670	0.234654	0.464712	0.423185	3688	1
BP	GO:0071622	regulation of granulocyte chemotaxis	1/113	44/18670	0.234654	0.464712	0.423185	683	1
BP	GO:0090311	regulation of protein deacetylation	1/113	44/18670	0.234654	0.464712	0.423185	6497	1
BP	GO:2000404	regulation of T cell migration	1/113	44/18670	0.234654	0.464712	0.423185	101	1
BP	GO:0017156	calcium ion regulated exocytosis	2/113	154/18670	0.239084	0.470555	0.428506	148281/5908	2
BP	GO:0061025	membrane fusion	2/113	154/18670	0.239084	0.470555	0.428506	9882/27072	2
BP	GO:0002833	positive regulation of response to biotic stimulus	1/113	45/18670	0.239298	0.470555	0.428506	29110	1
BP	GO:0006418	tRNA aminoacylation for protein translation	1/113	45/18670	0.239298	0.470555	0.428506	3376	1
BP	GO:0014014	negative regulation of gliogenesis	1/113	45/18670	0.239298	0.470555	0.428506	6497	1
BP	GO:0016574	histone ubiquitination	1/113	45/18670	0.239298	0.470555	0.428506	55611	1
BP	GO:0045581	negative regulation of T cell differentiation	1/113	45/18670	0.239298	0.470555	0.428506	861	1
BP	GO:0090278	negative regulation of peptide hormone secretion	1/113	45/18670	0.239298	0.470555	0.428506	308	1
BP	GO:0060968	regulation of gene silencing	2/113	155/18670	0.241321	0.474114	0.431747	6396/144233	2
BP	GO:0031503	protein-containing complex localization	3/113	281/18670	0.242113	0.47418	0.431807	6396/11260/54890	3
BP	GO:0030856	regulation of epithelial cell differentiation	2/113	156/18670	0.243559	0.47418	0.431807	861/9839	2
BP	GO:0002067	glandular epithelial cell differentiation	1/113	46/18670	0.243913	0.47418	0.431807	5915	1
BP	GO:0032480	negative regulation of type I interferon production	1/113	46/18670	0.243913	0.47418	0.431807	29110	1
BP	GO:0032527	protein exit from endoplasmic reticulum	1/113	46/18670	0.243913	0.47418	0.431807	6396	1
BP	GO:0035088	establishment or maintenance of apical/basal cell polarity	1/113	46/18670	0.243913	0.47418	0.431807	4649	1
BP	GO:0035196	production of miRNAs involved in gene silencing by miRNA	1/113	46/18670	0.243913	0.47418	0.431807	144233	1
BP	GO:0044003	modification by symbiont of host morphology or physiology	1/113	46/18670	0.243913	0.47418	0.431807	3839	1
BP	GO:0048512	circadian behavior	1/113	46/18670	0.243913	0.47418	0.431807	2692	1
BP	GO:0061245	establishment or maintenance of bipolar cell polarity	1/113	46/18670	0.243913	0.47418	0.431807	4649	1
BP	GO:0099172	presynapse organization	1/113	46/18670	0.243913	0.47418	0.431807	26280	1
BP	GO:1904036	negative regulation of epithelial cell apoptotic process	1/113	46/18670	0.243913	0.47418	0.431807	3791	1
BP	GO:0016579	protein deubiquitination	3/113	283/18670	0.24534	0.475615	0.433114	5707/79931/55611	3
BP	GO:0051258	protein polymerization	3/113	283/18670	0.24534	0.475615	0.433114	274/85378/2039	3
BP	GO:0030509	BMP signaling pathway	2/113	157/18670	0.245798	0.475615	0.433114	6497/11167	2
BP	GO:0031570	DNA integrity checkpoint	2/113	157/18670	0.245798	0.475615	0.433114	4848/79621	2
BP	GO:0043271	negative regulation of ion transport	2/113	157/18670	0.245798	0.475615	0.433114	274/283518	2
BP	GO:0021700	developmental maturation	3/113	284/18670	0.246956	0.475615	0.433114	2692/5925/162466	3
BP	GO:0043467	regulation of generation of precursor metabolites and energy	2/113	158/18670	0.248037	0.475615	0.433114	6396/63976	2
BP	GO:0007622	rhythmic behavior	1/113	47/18670	0.2485	0.475615	0.433114	2692	1
BP	GO:0030574	collagen catabolic process	1/113	47/18670	0.2485	0.475615	0.433114	3688	1
BP	GO:0031952	regulation of protein autophosphorylation	1/113	47/18670	0.2485	0.475615	0.433114	5527	1
BP	GO:0035722	interleukin-12-mediated signaling pathway	1/113	47/18670	0.2485	0.475615	0.433114	5908	1
BP	GO:0042551	neuron maturation	1/113	47/18670	0.2485	0.475615	0.433114	5925	1
BP	GO:0043370	regulation of CD4-positive, alpha-beta T cell differentiation	1/113	47/18670	0.2485	0.475615	0.433114	861	1
BP	GO:0046638	positive regulation of alpha-beta T cell differentiation	1/113	47/18670	0.2485	0.475615	0.433114	861	1
BP	GO:0048066	developmental pigmentation	1/113	47/18670	0.2485	0.475615	0.433114	9839	1
BP	GO:0050435	amyloid-beta metabolic process	1/113	47/18670	0.2485	0.475615	0.433114	274	1
BP	GO:0070231	T cell apoptotic process	1/113	47/18670	0.2485	0.475615	0.433114	101	1
BP	GO:1903115	regulation of actin filament-based movement	1/113	47/18670	0.2485	0.475615	0.433114	274	1
BP	GO:0060828	regulation of canonical Wnt signaling pathway	3/113	286/18670	0.250194	0.478445	0.435691	5707/144165/27303	3
BP	GO:1903305	regulation of regulated secretory pathway	2/113	160/18670	0.252519	0.479392	0.436553	148281/5908	2
BP	GO:1901342	regulation of vasculature development	4/113	422/18670	0.252631	0.479392	0.436553	3688/23554/3791/861	4
BP	GO:0002063	chondrocyte development	1/113	48/18670	0.25306	0.479392	0.436553	340706	1
BP	GO:0007595	lactation	1/113	48/18670	0.25306	0.479392	0.436553	2692	1
BP	GO:0008542	visual learning	1/113	48/18670	0.25306	0.479392	0.436553	3688	1
BP	GO:0032648	regulation of interferon-beta production	1/113	48/18670	0.25306	0.479392	0.436553	29110	1
BP	GO:0042059	negative regulation of epidermal growth factor receptor signaling pathway	1/113	48/18670	0.25306	0.479392	0.436553	30011	1
BP	GO:0043039	tRNA aminoacylation	1/113	48/18670	0.25306	0.479392	0.436553	3376	1
BP	GO:0043628	ncRNA 3'-end processing	1/113	48/18670	0.25306	0.479392	0.436553	26512	1
BP	GO:0046850	regulation of bone remodeling	1/113	48/18670	0.25306	0.479392	0.436553	101	1
BP	GO:0060324	face development	1/113	48/18670	0.25306	0.479392	0.436553	6497	1
BP	GO:0007162	negative regulation of cell adhesion	3/113	289/18670	0.255063	0.482774	0.439634	861/23654/2039	3
BP	GO:0051650	establishment of vesicle localization	3/113	290/18670	0.256689	0.483041	0.439876	6396/5908/22872	3
BP	GO:0030833	regulation of actin filament polymerization	2/113	162/18670	0.257003	0.483041	0.439876	274/2039	2
BP	GO:0031960	response to corticosteroid	2/113	162/18670	0.257003	0.483041	0.439876	2692/196541	2
BP	GO:0003254	regulation of membrane depolarization	1/113	49/18670	0.257593	0.483041	0.439876	3791	1
BP	GO:0010712	regulation of collagen metabolic process	1/113	49/18670	0.257593	0.483041	0.439876	3688	1
BP	GO:0043038	amino acid activation	1/113	49/18670	0.257593	0.483041	0.439876	3376	1
BP	GO:0043124	negative regulation of I-kappaB kinase/NF-kappaB signaling	1/113	49/18670	0.257593	0.483041	0.439876	79931	1
BP	GO:0060042	retina morphogenesis in camera-type eye	1/113	49/18670	0.257593	0.483041	0.439876	23554	1
BP	GO:0061912	selective autophagy	1/113	49/18670	0.257593	0.483041	0.439876	29110	1
BP	GO:0071349	cellular response to interleukin-12	1/113	49/18670	0.257593	0.483041	0.439876	5908	1
BP	GO:0071825	protein-lipid complex subunit organization	1/113	49/18670	0.257593	0.483041	0.439876	274	1
BP	GO:0045931	positive regulation of mitotic cell cycle	2/113	163/18670	0.259245	0.484913	0.441581	5925/57521	2
BP	GO:0051170	import into nucleus	2/113	163/18670	0.259245	0.484913	0.441581	144165/3839	2
BP	GO:1902600	proton transmembrane transport	2/113	163/18670	0.259245	0.484913	0.441581	1184/83959	2
BP	GO:0001961	positive regulation of cytokine-mediated signaling pathway	1/113	50/18670	0.262098	0.48616	0.442717	29110	1
BP	GO:0009948	anterior/posterior axis specification	1/113	50/18670	0.262098	0.48616	0.442717	6497	1
BP	GO:0010171	body morphogenesis	1/113	50/18670	0.262098	0.48616	0.442717	6497	1
BP	GO:0014009	glial cell proliferation	1/113	50/18670	0.262098	0.48616	0.442717	6497	1
BP	GO:0032608	interferon-beta production	1/113	50/18670	0.262098	0.48616	0.442717	29110	1
BP	GO:0033059	cellular pigmentation	1/113	50/18670	0.262098	0.48616	0.442717	9839	1
BP	GO:0060976	coronary vasculature development	1/113	50/18670	0.262098	0.48616	0.442717	144165	1
BP	GO:0070534	protein K63-linked ubiquitination	1/113	50/18670	0.262098	0.48616	0.442717	55611	1
BP	GO:0070671	response to interleukin-12	1/113	50/18670	0.262098	0.48616	0.442717	5908	1
BP	GO:1900087	positive regulation of G1/S transition of mitotic cell cycle	1/113	50/18670	0.262098	0.48616	0.442717	57521	1
BP	GO:0007093	mitotic cell cycle checkpoint	2/113	165/18670	0.263731	0.488375	0.444734	4848/5925	2
BP	GO:0071695	anatomical structure maturation	2/113	165/18670	0.263731	0.488375	0.444734	5925/162466	2
BP	GO:0001954	positive regulation of cell-matrix adhesion	1/113	51/18670	0.266576	0.489971	0.446188	3791	1
BP	GO:0030071	regulation of mitotic metaphase/anaphase transition	1/113	51/18670	0.266576	0.489971	0.446188	5925	1
BP	GO:0030834	regulation of actin filament depolymerization	1/113	51/18670	0.266576	0.489971	0.446188	2039	1
BP	GO:0031050	dsRNA processing	1/113	51/18670	0.266576	0.489971	0.446188	144233	1
BP	GO:0045668	negative regulation of osteoblast differentiation	1/113	51/18670	0.266576	0.489971	0.446188	6497	1
BP	GO:0048146	positive regulation of fibroblast proliferation	1/113	51/18670	0.266576	0.489971	0.446188	79621	1
BP	GO:0048641	regulation of skeletal muscle tissue development	1/113	51/18670	0.266576	0.489971	0.446188	2817	1
BP	GO:0070918	production of small RNA involved in gene silencing by RNA	1/113	51/18670	0.266576	0.489971	0.446188	144233	1
BP	GO:2001258	negative regulation of cation channel activity	1/113	51/18670	0.266576	0.489971	0.446188	283518	1
BP	GO:0033209	tumor necrosis factor-mediated signaling pathway	2/113	167/18670	0.268218	0.491657	0.447723	5707/81858	2
BP	GO:0002758	innate immune response-activating signal transduction	3/113	298/18670	0.269748	0.491657	0.447723	5707/29110/79931	3
BP	GO:0090068	positive regulation of cell cycle process	3/113	298/18670	0.269748	0.491657	0.447723	4848/5925/57521	3
BP	GO:0007156	homophilic cell adhesion via plasma membrane adhesion molecules	2/113	168/18670	0.270461	0.491657	0.447723	3688/23654	2
BP	GO:1990138	neuron projection extension	2/113	168/18670	0.270461	0.491657	0.447723	3688/2016	2
BP	GO:0003179	heart valve morphogenesis	1/113	52/18670	0.271027	0.491657	0.447723	5925	1
BP	GO:0015872	dopamine transport	1/113	52/18670	0.271027	0.491657	0.447723	148281	1
BP	GO:0030514	negative regulation of BMP signaling pathway	1/113	52/18670	0.271027	0.491657	0.447723	6497	1
BP	GO:0032330	regulation of chondrocyte differentiation	1/113	52/18670	0.271027	0.491657	0.447723	5915	1
BP	GO:0046580	negative regulation of Ras protein signal transduction	1/113	52/18670	0.271027	0.491657	0.447723	3688	1
BP	GO:0050885	neuromuscular process controlling balance	1/113	52/18670	0.271027	0.491657	0.447723	111	1
BP	GO:1900024	regulation of substrate adhesion-dependent cell spreading	1/113	52/18670	0.271027	0.491657	0.447723	2039	1
BP	GO:2000677	regulation of transcription regulatory region DNA binding	1/113	52/18670	0.271027	0.491657	0.447723	5925	1
BP	GO:0050804	modulation of chemical synaptic transmission	4/113	436/18670	0.271274	0.491657	0.447723	57406/3688/5908/1607	4
BP	GO:0018105	peptidyl-serine phosphorylation	3/113	299/18670	0.271386	0.491657	0.447723	29110/57521/2039	3
BP	GO:0070646	protein modification by small protein removal	3/113	299/18670	0.271386	0.491657	0.447723	5707/79931/55611	3
BP	GO:0099177	regulation of trans-synaptic signaling	4/113	437/18670	0.272615	0.491657	0.447723	57406/3688/5908/1607	4
BP	GO:0015698	inorganic anion transport	2/113	169/18670	0.272704	0.491657	0.447723	1184/83959	2
BP	GO:0045619	regulation of lymphocyte differentiation	2/113	169/18670	0.272704	0.491657	0.447723	861/101	2
BP	GO:0050728	negative regulation of inflammatory response	2/113	169/18670	0.272704	0.491657	0.447723	5925/81858	2
BP	GO:0010256	endomembrane system organization	4/113	438/18670	0.273958	0.491657	0.447723	274/22872/745/55909	4
BP	GO:0071772	response to BMP	2/113	170/18670	0.274947	0.491657	0.447723	6497/11167	2
BP	GO:0071773	cellular response to BMP stimulus	2/113	170/18670	0.274947	0.491657	0.447723	6497/11167	2
BP	GO:0099643	signal release from synapse	2/113	170/18670	0.274947	0.491657	0.447723	148281/5908	2
BP	GO:0006968	cellular defense response	1/113	53/18670	0.275452	0.491657	0.447723	3688	1
BP	GO:0007632	visual behavior	1/113	53/18670	0.275452	0.491657	0.447723	3688	1
BP	GO:0030195	negative regulation of blood coagulation	1/113	53/18670	0.275452	0.491657	0.447723	308	1
BP	GO:0031122	cytoplasmic microtubule organization	1/113	53/18670	0.275452	0.491657	0.447723	85378	1
BP	GO:0045214	sarcomere organization	1/113	53/18670	0.275452	0.491657	0.447723	3688	1
BP	GO:0045661	regulation of myoblast differentiation	1/113	53/18670	0.275452	0.491657	0.447723	144165	1
BP	GO:0045840	positive regulation of mitotic nuclear division	1/113	53/18670	0.275452	0.491657	0.447723	5925	1
BP	GO:0050732	negative regulation of peptidyl-tyrosine phosphorylation	1/113	53/18670	0.275452	0.491657	0.447723	2039	1
BP	GO:0060563	neuroepithelial cell differentiation	1/113	53/18670	0.275452	0.491657	0.447723	2016	1
BP	GO:0070228	regulation of lymphocyte apoptotic process	1/113	53/18670	0.275452	0.491657	0.447723	101	1
BP	GO:1901185	negative regulation of ERBB signaling pathway	1/113	53/18670	0.275452	0.491657	0.447723	30011	1
BP	GO:1902099	regulation of metaphase/anaphase transition of cell cycle	1/113	53/18670	0.275452	0.491657	0.447723	5925	1
BP	GO:0090305	nucleic acid phosphodiester bond hydrolysis	3/113	302/18670	0.276307	0.492789	0.448753	4848/79621/6041	3
BP	GO:0006937	regulation of muscle contraction	2/113	171/18670	0.27719	0.493572	0.449466	4660/274	2
BP	GO:0043901	negative regulation of multi-organism process	2/113	171/18670	0.27719	0.493572	0.449466	10206/6041	2
BP	GO:0021543	pallium development	2/113	172/18670	0.279433	0.49553	0.451249	2016/9839	2
BP	GO:0007091	metaphase/anaphase transition of mitotic cell cycle	1/113	54/18670	0.27985	0.49553	0.451249	5925	1
BP	GO:0030042	actin filament depolymerization	1/113	54/18670	0.27985	0.49553	0.451249	2039	1
BP	GO:0030199	collagen fibril organization	1/113	54/18670	0.27985	0.49553	0.451249	5925	1
BP	GO:0032663	regulation of interleukin-2 production	1/113	54/18670	0.27985	0.49553	0.451249	861	1
BP	GO:0070206	protein trimerization	1/113	54/18670	0.27985	0.49553	0.451249	6497	1
BP	GO:1900047	negative regulation of hemostasis	1/113	54/18670	0.27985	0.49553	0.451249	308	1
BP	GO:0051648	vesicle localization	3/113	306/18670	0.282884	0.500504	0.455779	6396/5908/22872	3
BP	GO:0006383	transcription by RNA polymerase III	1/113	55/18670	0.284221	0.501275	0.456481	57521	1
BP	GO:0045620	negative regulation of lymphocyte differentiation	1/113	55/18670	0.284221	0.501275	0.456481	861	1
BP	GO:0070830	bicellular tight junction assembly	1/113	55/18670	0.284221	0.501275	0.456481	861	1
BP	GO:0098900	regulation of action potential	1/113	55/18670	0.284221	0.501275	0.456481	274	1
BP	GO:0007389	pattern specification process	4/113	446/18670	0.28474	0.501791	0.456951	6497/3219/2016/9839	4
BP	GO:0002695	negative regulation of leukocyte activation	2/113	175/18670	0.286157	0.503745	0.45873	861/10077	2
BP	GO:0001936	regulation of endothelial cell proliferation	2/113	176/18670	0.288397	0.503745	0.45873	3791/57521	2
BP	GO:0009408	response to heat	2/113	176/18670	0.288397	0.503745	0.45873	6396/57521	2
BP	GO:0051897	positive regulation of protein kinase B signaling	2/113	176/18670	0.288397	0.503745	0.45873	3688/101	2
BP	GO:0006977	DNA damage response, signal transduction by p53 class mediator resulting in cell cycle arrest	1/113	56/18670	0.288566	0.503745	0.45873	4848	1
BP	GO:0010332	response to gamma radiation	1/113	56/18670	0.288566	0.503745	0.45873	10206	1
BP	GO:0034508	centromere complex assembly	1/113	56/18670	0.288566	0.503745	0.45873	5925	1
BP	GO:0044784	metaphase/anaphase transition of cell cycle	1/113	56/18670	0.288566	0.503745	0.45873	5925	1
BP	GO:0046148	pigment biosynthetic process	1/113	56/18670	0.288566	0.503745	0.45873	9839	1
BP	GO:0086002	cardiac muscle cell action potential involved in contraction	1/113	56/18670	0.288566	0.503745	0.45873	274	1
BP	GO:0120192	tight junction assembly	1/113	56/18670	0.288566	0.503745	0.45873	861	1
BP	GO:1903078	positive regulation of protein localization to plasma membrane	1/113	56/18670	0.288566	0.503745	0.45873	3688	1
BP	GO:0007416	synapse assembly	2/113	177/18670	0.290637	0.506513	0.461251	26280/23654	2
BP	GO:0048469	cell maturation	2/113	177/18670	0.290637	0.506513	0.461251	2692/5925	2
BP	GO:0046879	hormone secretion	3/113	312/18670	0.292774	0.506513	0.461251	2692/308/111	3
BP	GO:0001755	neural crest cell migration	1/113	57/18670	0.292885	0.506513	0.461251	9839	1
BP	GO:0002066	columnar/cuboidal epithelial cell development	1/113	57/18670	0.292885	0.506513	0.461251	5915	1
BP	GO:0007029	endoplasmic reticulum organization	1/113	57/18670	0.292885	0.506513	0.461251	22872	1
BP	GO:0010965	regulation of mitotic sister chromatid separation	1/113	57/18670	0.292885	0.506513	0.461251	5925	1
BP	GO:0050819	negative regulation of coagulation	1/113	57/18670	0.292885	0.506513	0.461251	308	1
BP	GO:0060760	positive regulation of response to cytokine stimulus	1/113	57/18670	0.292885	0.506513	0.461251	29110	1
BP	GO:0061178	regulation of insulin secretion involved in cellular response to glucose stimulus	1/113	57/18670	0.292885	0.506513	0.461251	111	1
BP	GO:0072431	signal transduction involved in mitotic G1 DNA damage checkpoint	1/113	57/18670	0.292885	0.506513	0.461251	4848	1
BP	GO:1902400	intracellular signal transduction involved in G1 DNA damage checkpoint	1/113	57/18670	0.292885	0.506513	0.461251	4848	1
BP	GO:0008064	regulation of actin polymerization or depolymerization	2/113	179/18670	0.295113	0.507916	0.462529	274/2039	2
BP	GO:0048736	appendage development	2/113	179/18670	0.295113	0.507916	0.462529	6497/5915	2
BP	GO:0051099	positive regulation of binding	2/113	179/18670	0.295113	0.507916	0.462529	6497/5925	2
BP	GO:0060173	limb development	2/113	179/18670	0.295113	0.507916	0.462529	6497/5915	2
BP	GO:0071347	cellular response to interleukin-1	2/113	179/18670	0.295113	0.507916	0.462529	5707/55611	2
BP	GO:1903034	regulation of response to wounding	2/113	179/18670	0.295113	0.507916	0.462529	308/2039	2
BP	GO:0016570	histone modification	4/113	454/18670	0.295586	0.507916	0.462529	6497/11107/63976/55611	4
BP	GO:0043010	camera-type eye development	3/113	314/18670	0.296077	0.507916	0.462529	6497/23554/9839	3
BP	GO:0030837	negative regulation of actin filament polymerization	1/113	58/18670	0.297178	0.507916	0.462529	2039	1
BP	GO:0035904	aorta development	1/113	58/18670	0.297178	0.507916	0.462529	144165	1
BP	GO:0051058	negative regulation of small GTPase mediated signal transduction	1/113	58/18670	0.297178	0.507916	0.462529	3688	1
BP	GO:0071385	cellular response to glucocorticoid stimulus	1/113	58/18670	0.297178	0.507916	0.462529	196541	1
BP	GO:0030832	regulation of actin filament length	2/113	180/18670	0.29735	0.507916	0.462529	274/2039	2
BP	GO:0043534	blood vessel endothelial cell migration	2/113	180/18670	0.29735	0.507916	0.462529	3688/3791	2
BP	GO:0071466	cellular response to xenobiotic stimulus	2/113	180/18670	0.29735	0.507916	0.462529	196541/5925	2
BP	GO:1905330	regulation of morphogenesis of an epithelium	2/113	180/18670	0.29735	0.507916	0.462529	5707/144165	2
BP	GO:0070588	calcium ion transmembrane transport	3/113	315/18670	0.297729	0.508174	0.462763	274/308/196541	3
BP	GO:0048015	phosphatidylinositol-mediated signaling	2/113	181/18670	0.299586	0.510951	0.465292	3791/5527	2
BP	GO:0001885	endothelial cell development	1/113	59/18670	0.301445	0.510986	0.465324	5908	1
BP	GO:0033619	membrane protein proteolysis	1/113	59/18670	0.301445	0.510986	0.465324	101	1
BP	GO:0045071	negative regulation of viral genome replication	1/113	59/18670	0.301445	0.510986	0.465324	6041	1
BP	GO:0046847	filopodium assembly	1/113	59/18670	0.301445	0.510986	0.465324	2039	1
BP	GO:0072413	signal transduction involved in mitotic cell cycle checkpoint	1/113	59/18670	0.301445	0.510986	0.465324	4848	1
BP	GO:1902402	signal transduction involved in mitotic DNA damage checkpoint	1/113	59/18670	0.301445	0.510986	0.465324	4848	1
BP	GO:1902403	signal transduction involved in mitotic DNA integrity checkpoint	1/113	59/18670	0.301445	0.510986	0.465324	4848	1
BP	GO:2000351	regulation of endothelial cell apoptotic process	1/113	59/18670	0.301445	0.510986	0.465324	3791	1
BP	GO:0030041	actin filament polymerization	2/113	182/18670	0.301821	0.511234	0.46555	274/2039	2
BP	GO:0002040	sprouting angiogenesis	2/113	183/18670	0.304055	0.514234	0.468282	3688/3791	2
BP	GO:0061136	regulation of proteasomal protein catabolic process	2/113	183/18670	0.304055	0.514234	0.468282	64326/144165	2
BP	GO:0002218	activation of innate immune response	3/113	319/18670	0.304344	0.514333	0.468372	5707/29110/79931	3
BP	GO:0001667	ameboidal-type cell migration	4/113	461/18670	0.305122	0.514645	0.468656	3688/3791/9839/2039	4
BP	GO:0046324	regulation of glucose import	1/113	60/18670	0.305686	0.514645	0.468656	6041	1
BP	GO:0051306	mitotic sister chromatid separation	1/113	60/18670	0.305686	0.514645	0.468656	5925	1
BP	GO:0120193	tight junction organization	1/113	60/18670	0.305686	0.514645	0.468656	861	1
BP	GO:1902808	positive regulation of cell cycle G1/S phase transition	1/113	60/18670	0.305686	0.514645	0.468656	57521	1
BP	GO:0048017	inositol lipid-mediated signaling	2/113	184/18670	0.306287	0.515267	0.469223	3791/5527	2
BP	GO:1902275	regulation of chromatin organization	2/113	185/18670	0.308518	0.515885	0.469786	6497/55611	2
BP	GO:0009914	hormone transport	3/113	322/18670	0.309311	0.515885	0.469786	2692/308/111	3
BP	GO:0018209	peptidyl-serine modification	3/113	322/18670	0.309311	0.515885	0.469786	29110/57521/2039	3
BP	GO:0003170	heart valve development	1/113	61/18670	0.309902	0.515885	0.469786	5925	1
BP	GO:0006027	glycosaminoglycan catabolic process	1/113	61/18670	0.309902	0.515885	0.469786	2817	1
BP	GO:0007405	neuroblast proliferation	1/113	61/18670	0.309902	0.515885	0.469786	23654	1
BP	GO:0010803	regulation of tumor necrosis factor-mediated signaling pathway	1/113	61/18670	0.309902	0.515885	0.469786	81858	1
BP	GO:0030521	androgen receptor signaling pathway	1/113	61/18670	0.309902	0.515885	0.469786	5925	1
BP	GO:0030888	regulation of B cell proliferation	1/113	61/18670	0.309902	0.515885	0.469786	683	1
BP	GO:0034113	heterotypic cell-cell adhesion	1/113	61/18670	0.309902	0.515885	0.469786	3688	1
BP	GO:0045604	regulation of epidermal cell differentiation	1/113	61/18670	0.309902	0.515885	0.469786	861	1
BP	GO:0071384	cellular response to corticosteroid stimulus	1/113	61/18670	0.309902	0.515885	0.469786	196541	1
BP	GO:0090303	positive regulation of wound healing	1/113	61/18670	0.309902	0.515885	0.469786	2039	1
BP	GO:2000514	regulation of CD4-positive, alpha-beta T cell activation	1/113	61/18670	0.309902	0.515885	0.469786	861	1
BP	GO:0032103	positive regulation of response to external stimulus	3/113	323/18670	0.310967	0.51727	0.471047	29110/3791/101	3
BP	GO:0019933	cAMP-mediated signaling	2/113	187/18670	0.312977	0.518976	0.472601	2692/111	2
BP	GO:0003407	neural retina development	1/113	62/18670	0.314093	0.518976	0.472601	23554	1
BP	GO:0006521	regulation of cellular amino acid metabolic process	1/113	62/18670	0.314093	0.518976	0.472601	5707	1
BP	GO:0032623	interleukin-2 production	1/113	62/18670	0.314093	0.518976	0.472601	861	1
BP	GO:0045453	bone resorption	1/113	62/18670	0.314093	0.518976	0.472601	101	1
BP	GO:0046635	positive regulation of alpha-beta T cell activation	1/113	62/18670	0.314093	0.518976	0.472601	861	1
BP	GO:0050433	regulation of catecholamine secretion	1/113	62/18670	0.314093	0.518976	0.472601	148281	1
BP	GO:0051898	negative regulation of protein kinase B signaling	1/113	62/18670	0.314093	0.518976	0.472601	5527	1
BP	GO:1905818	regulation of chromosome separation	1/113	62/18670	0.314093	0.518976	0.472601	5925	1
BP	GO:0006367	transcription initiation from RNA polymerase II promoter	2/113	188/18670	0.315204	0.520039	0.473569	5915/892	2
BP	GO:0031345	negative regulation of cell projection organization	2/113	188/18670	0.315204	0.520039	0.473569	84894/5909	2
BP	GO:0009615	response to virus	3/113	326/18670	0.315937	0.520863	0.474319	29110/6041/10077	3
BP	GO:0006893	Golgi to plasma membrane transport	1/113	63/18670	0.318258	0.521212	0.474636	23233	1
BP	GO:0007062	sister chromatid cohesion	1/113	63/18670	0.318258	0.521212	0.474636	5925	1
BP	GO:0007588	excretion	1/113	63/18670	0.318258	0.521212	0.474636	1184	1
BP	GO:0031571	mitotic G1 DNA damage checkpoint	1/113	63/18670	0.318258	0.521212	0.474636	4848	1
BP	GO:0042982	amyloid precursor protein metabolic process	1/113	63/18670	0.318258	0.521212	0.474636	274	1
BP	GO:0044819	mitotic G1/S transition checkpoint	1/113	63/18670	0.318258	0.521212	0.474636	4848	1
BP	GO:0046637	regulation of alpha-beta T cell differentiation	1/113	63/18670	0.318258	0.521212	0.474636	861	1
BP	GO:1904377	positive regulation of protein localization to cell periphery	1/113	63/18670	0.318258	0.521212	0.474636	3688	1
BP	GO:2000401	regulation of lymphocyte migration	1/113	63/18670	0.318258	0.521212	0.474636	101	1
BP	GO:0001935	endothelial cell proliferation	2/113	191/18670	0.321875	0.521844	0.475212	3791/57521	2
BP	GO:0042594	response to starvation	2/113	191/18670	0.321875	0.521844	0.475212	11167/57521	2
BP	GO:0006826	iron ion transport	1/113	64/18670	0.322398	0.521844	0.475212	23516	1
BP	GO:0035773	insulin secretion involved in cellular response to glucose stimulus	1/113	64/18670	0.322398	0.521844	0.475212	111	1
BP	GO:0036498	IRE1-mediated unfolded protein response	1/113	64/18670	0.322398	0.521844	0.475212	22872	1
BP	GO:0043297	apical junction assembly	1/113	64/18670	0.322398	0.521844	0.475212	861	1
BP	GO:0043550	regulation of lipid kinase activity	1/113	64/18670	0.322398	0.521844	0.475212	5925	1
BP	GO:0044783	G1 DNA damage checkpoint	1/113	64/18670	0.322398	0.521844	0.475212	4848	1
BP	GO:0046503	glycerolipid catabolic process	1/113	64/18670	0.322398	0.521844	0.475212	57406	1
BP	GO:0046782	regulation of viral transcription	1/113	64/18670	0.322398	0.521844	0.475212	10206	1
BP	GO:0046834	lipid phosphorylation	1/113	64/18670	0.322398	0.521844	0.475212	1607	1
BP	GO:0048247	lymphocyte chemotaxis	1/113	64/18670	0.322398	0.521844	0.475212	101	1
BP	GO:0048278	vesicle docking	1/113	64/18670	0.322398	0.521844	0.475212	23233	1
BP	GO:0050432	catecholamine secretion	1/113	64/18670	0.322398	0.521844	0.475212	148281	1
BP	GO:0060135	maternal process involved in female pregnancy	1/113	64/18670	0.322398	0.521844	0.475212	26528	1
BP	GO:1903672	positive regulation of sprouting angiogenesis	1/113	64/18670	0.322398	0.521844	0.475212	3791	1
BP	GO:0016569	covalent chromatin modification	4/113	474/18670	0.32292	0.522309	0.475635	6497/11107/63976/55611	4
BP	GO:1903706	regulation of hemopoiesis	4/113	475/18670	0.324293	0.524148	0.47731	5707/861/5925/101	4
BP	GO:0006413	translational initiation	2/113	193/18670	0.326314	0.524686	0.4778	9669/6142	2
BP	GO:0051224	negative regulation of protein transport	2/113	193/18670	0.326314	0.524686	0.4778	308/2039	2
BP	GO:1901654	response to ketone	2/113	193/18670	0.326314	0.524686	0.4778	196541/111	2
BP	GO:0006026	aminoglycan catabolic process	1/113	65/18670	0.326513	0.524686	0.4778	2817	1
BP	GO:0050854	regulation of antigen receptor-mediated signaling pathway	1/113	65/18670	0.326513	0.524686	0.4778	861	1
BP	GO:0072577	endothelial cell apoptotic process	1/113	65/18670	0.326513	0.524686	0.4778	3791	1
BP	GO:0072678	T cell migration	1/113	65/18670	0.326513	0.524686	0.4778	101	1
BP	GO:1901016	regulation of potassium ion transmembrane transporter activity	1/113	65/18670	0.326513	0.524686	0.4778	283518	1
BP	GO:0051251	positive regulation of lymphocyte activation	3/113	334/18670	0.329199	0.527827	0.48066	683/861/101	3
BP	GO:0071902	positive regulation of protein serine/threonine kinase activity	3/113	334/18670	0.329199	0.527827	0.48066	57521/9839/101	3
BP	GO:0046626	regulation of insulin receptor signaling pathway	1/113	66/18670	0.330604	0.527827	0.48066	340706	1
BP	GO:0046888	negative regulation of hormone secretion	1/113	66/18670	0.330604	0.527827	0.48066	308	1
BP	GO:0051785	positive regulation of nuclear division	1/113	66/18670	0.330604	0.527827	0.48066	5925	1
BP	GO:0051926	negative regulation of calcium ion transport	1/113	66/18670	0.330604	0.527827	0.48066	274	1
BP	GO:1901607	alpha-amino acid biosynthetic process	1/113	66/18670	0.330604	0.527827	0.48066	2593	1
BP	GO:1901880	negative regulation of protein depolymerization	1/113	66/18670	0.330604	0.527827	0.48066	2039	1
BP	GO:1905207	regulation of cardiocyte differentiation	1/113	66/18670	0.330604	0.527827	0.48066	144165	1
BP	GO:0060070	canonical Wnt signaling pathway	3/113	335/18670	0.330857	0.527853	0.480684	5707/144165/27303	3
BP	GO:0002685	regulation of leukocyte migration	2/113	196/18670	0.332959	0.53036	0.482967	683/101	2
BP	GO:0010389	regulation of G2/M transition of mitotic cell cycle	2/113	196/18670	0.332959	0.53036	0.482967	5707/79621	2
BP	GO:0007159	leukocyte cell-cell adhesion	3/113	337/18670	0.334173	0.53036	0.482967	3688/861/101	3
BP	GO:0019748	secondary metabolic process	1/113	67/18670	0.33467	0.53036	0.482967	9839	1
BP	GO:0030858	positive regulation of epithelial cell differentiation	1/113	67/18670	0.33467	0.53036	0.482967	9839	1
BP	GO:0042108	positive regulation of cytokine biosynthetic process	1/113	67/18670	0.33467	0.53036	0.482967	29110	1
BP	GO:0046365	monosaccharide catabolic process	1/113	67/18670	0.33467	0.53036	0.482967	64080	1
BP	GO:0002221	pattern recognition receptor signaling pathway	2/113	197/18670	0.33517	0.53036	0.482967	29110/79931	2
BP	GO:0009749	response to glucose	2/113	197/18670	0.33517	0.53036	0.482967	2692/111	2
BP	GO:1904950	negative regulation of establishment of protein localization	2/113	197/18670	0.33517	0.53036	0.482967	308/2039	2
BP	GO:0034248	regulation of cellular amide metabolic process	4/113	483/18670	0.335291	0.53036	0.482967	4848/27303/274/9669	4
BP	GO:0070838	divalent metal ion transport	4/113	483/18670	0.335291	0.53036	0.482967	274/308/196541/23516	4
BP	GO:0045930	negative regulation of mitotic cell cycle	3/113	338/18670	0.335831	0.530837	0.483401	5707/4848/5925	3
BP	GO:0007626	locomotory behavior	2/113	198/18670	0.337379	0.53111	0.48365	460/111	2
BP	GO:0050727	regulation of inflammatory response	4/113	485/18670	0.338044	0.53111	0.48365	683/5925/81858/101	4
BP	GO:0010812	negative regulation of cell-substrate adhesion	1/113	68/18670	0.338711	0.53111	0.48365	2039	1
BP	GO:0033047	regulation of mitotic sister chromatid segregation	1/113	68/18670	0.338711	0.53111	0.48365	5925	1
BP	GO:0033627	cell adhesion mediated by integrin	1/113	68/18670	0.338711	0.53111	0.48365	3688	1
BP	GO:0035924	cellular response to vascular endothelial growth factor stimulus	1/113	68/18670	0.338711	0.53111	0.48365	3791	1
BP	GO:0046323	glucose import	1/113	68/18670	0.338711	0.53111	0.48365	6041	1
BP	GO:0050891	multicellular organismal water homeostasis	1/113	68/18670	0.338711	0.53111	0.48365	111	1
BP	GO:0050918	positive chemotaxis	1/113	68/18670	0.338711	0.53111	0.48365	3791	1
BP	GO:0071230	cellular response to amino acid stimulus	1/113	68/18670	0.338711	0.53111	0.48365	57521	1
BP	GO:0071242	cellular response to ammonium ion	1/113	68/18670	0.338711	0.53111	0.48365	85397	1
BP	GO:0007179	transforming growth factor beta receptor signaling pathway	2/113	199/18670	0.339586	0.53111	0.48365	6497/63976	2
BP	GO:0016052	carbohydrate catabolic process	2/113	199/18670	0.339586	0.53111	0.48365	6396/64080	2
BP	GO:0017038	protein import	2/113	199/18670	0.339586	0.53111	0.48365	144165/3839	2
BP	GO:0050866	negative regulation of cell activation	2/113	199/18670	0.339586	0.53111	0.48365	861/10077	2
BP	GO:0033044	regulation of chromosome organization	3/113	342/18670	0.34246	0.533399	0.485735	6497/5925/55611	3
BP	GO:1904062	regulation of cation transmembrane transport	3/113	342/18670	0.34246	0.533399	0.485735	274/196541/283518	3
BP	GO:0050771	negative regulation of axonogenesis	1/113	69/18670	0.342728	0.533399	0.485735	84894	1
BP	GO:0051865	protein autoubiquitination	1/113	69/18670	0.342728	0.533399	0.485735	10206	1
BP	GO:0070227	lymphocyte apoptotic process	1/113	69/18670	0.342728	0.533399	0.485735	101	1
BP	GO:0071300	cellular response to retinoic acid	1/113	69/18670	0.342728	0.533399	0.485735	5915	1
BP	GO:0086003	cardiac muscle cell contraction	1/113	69/18670	0.342728	0.533399	0.485735	274	1
BP	GO:0072511	divalent inorganic cation transport	4/113	489/18670	0.343552	0.534308	0.486562	274/308/196541/23516	4
BP	GO:0001101	response to acid chemical	3/113	343/18670	0.344117	0.534439	0.486681	5915/3791/57521	3
BP	GO:0032956	regulation of actin cytoskeleton organization	3/113	343/18670	0.344117	0.534439	0.486681	274/683/2039	3
BP	GO:0010721	negative regulation of cell development	3/113	344/18670	0.345773	0.534749	0.486964	6497/84894/2039	3
BP	GO:0006575	cellular modified amino acid metabolic process	2/113	202/18670	0.346193	0.534749	0.486964	223/2593	2
BP	GO:0006612	protein targeting to membrane	2/113	202/18670	0.346193	0.534749	0.486964	2039/6142	2
BP	GO:0009746	response to hexose	2/113	202/18670	0.346193	0.534749	0.486964	2692/111	2
BP	GO:0050870	positive regulation of T cell activation	2/113	202/18670	0.346193	0.534749	0.486964	861/101	2
BP	GO:0001756	somitogenesis	1/113	70/18670	0.346721	0.534749	0.486964	9839	1
BP	GO:0033077	T cell differentiation in thymus	1/113	70/18670	0.346721	0.534749	0.486964	101	1
BP	GO:0060395	SMAD protein signal transduction	1/113	70/18670	0.346721	0.534749	0.486964	6497	1
BP	GO:0061515	myeloid cell development	1/113	70/18670	0.346721	0.534749	0.486964	2039	1
BP	GO:0070988	demethylation	1/113	70/18670	0.346721	0.534749	0.486964	54890	1
BP	GO:0030278	regulation of ossification	2/113	203/18670	0.34839	0.536951	0.488969	6497/162466	2
BP	GO:0072503	cellular divalent inorganic cation homeostasis	4/113	493/18670	0.349064	0.537223	0.489217	308/196541/111/23516	4
BP	GO:0002573	myeloid leukocyte differentiation	2/113	204/18670	0.350586	0.537223	0.489217	861/5925	2
BP	GO:0031396	regulation of protein ubiquitination	2/113	204/18670	0.350586	0.537223	0.489217	144165/55611	2
BP	GO:0035265	organ growth	2/113	204/18670	0.350586	0.537223	0.489217	340706/5915	2
BP	GO:1902905	positive regulation of supramolecular fiber organization	2/113	204/18670	0.350586	0.537223	0.489217	274/5925	2
BP	GO:0042440	pigment metabolic process	1/113	71/18670	0.35069	0.537223	0.489217	9839	1
BP	GO:0042795	snRNA transcription by RNA polymerase II	1/113	71/18670	0.35069	0.537223	0.489217	26512	1
BP	GO:0050795	regulation of behavior	1/113	71/18670	0.35069	0.537223	0.489217	2692	1
BP	GO:0048638	regulation of developmental growth	3/113	347/18670	0.350741	0.537223	0.489217	2692/8455/2593	3
BP	GO:0070997	neuron death	3/113	348/18670	0.352396	0.539386	0.491187	29110/5925/101	3
BP	GO:0097164	ammonium ion metabolic process	2/113	205/18670	0.352779	0.539601	0.491382	223/162466	2
BP	GO:0007178	transmembrane receptor protein serine/threonine kinase signaling pathway	3/113	349/18670	0.354051	0.539769	0.491536	6497/11167/63976	3
BP	GO:0009301	snRNA transcription	1/113	72/18670	0.354635	0.539769	0.491536	26512	1
BP	GO:0032272	negative regulation of protein polymerization	1/113	72/18670	0.354635	0.539769	0.491536	2039	1
BP	GO:0051881	regulation of mitochondrial membrane potential	1/113	72/18670	0.354635	0.539769	0.491536	3791	1
BP	GO:0061035	regulation of cartilage development	1/113	72/18670	0.354635	0.539769	0.491536	5915	1
BP	GO:0050679	positive regulation of epithelial cell proliferation	2/113	206/18670	0.354969	0.539769	0.491536	3791/57521	2
BP	GO:0000956	nuclear-transcribed mRNA catabolic process	2/113	207/18670	0.357157	0.539769	0.491536	4848/6142	2
BP	GO:0002064	epithelial cell development	2/113	207/18670	0.357157	0.539769	0.491536	5908/5915	2
BP	GO:0034284	response to monosaccharide	2/113	207/18670	0.357157	0.539769	0.491536	2692/111	2
BP	GO:0070555	response to interleukin-1	2/113	207/18670	0.357157	0.539769	0.491536	5707/55611	2
BP	GO:0071456	cellular response to hypoxia	2/113	207/18670	0.357157	0.539769	0.491536	5707/101	2
BP	GO:0099003	vesicle-mediated transport in synapse	2/113	207/18670	0.357157	0.539769	0.491536	148281/5908	2
BP	GO:0010975	regulation of neuron projection development	4/113	499/18670	0.357335	0.539769	0.491536	84894/4649/23654/9839	4
BP	GO:0050900	leukocyte migration	4/113	499/18670	0.357335	0.539769	0.491536	3688/683/2817/101	4
BP	GO:0010631	epithelial cell migration	3/113	351/18670	0.357358	0.539769	0.491536	3688/3791/9839	3
BP	GO:0000281	mitotic cytokinesis	1/113	73/18670	0.358556	0.539769	0.491536	55909	1
BP	GO:0006801	superoxide metabolic process	1/113	73/18670	0.358556	0.539769	0.491536	683	1
BP	GO:0030239	myofibril assembly	1/113	73/18670	0.358556	0.539769	0.491536	3688	1
BP	GO:0043627	response to estrogen	1/113	73/18670	0.358556	0.539769	0.491536	2692	1
BP	GO:0046128	purine ribonucleoside metabolic process	1/113	73/18670	0.358556	0.539769	0.491536	2593	1
BP	GO:0050688	regulation of defense response to virus	1/113	73/18670	0.358556	0.539769	0.491536	10077	1
BP	GO:0072401	signal transduction involved in DNA integrity checkpoint	1/113	73/18670	0.358556	0.539769	0.491536	4848	1
BP	GO:0072422	signal transduction involved in DNA damage checkpoint	1/113	73/18670	0.358556	0.539769	0.491536	4848	1
BP	GO:0002791	regulation of peptide secretion	4/113	500/18670	0.358714	0.539769	0.491536	2692/308/111/101	4
BP	GO:1902903	regulation of supramolecular fiber organization	3/113	352/18670	0.359012	0.539852	0.491611	274/5925/2039	3
BP	GO:0050792	regulation of viral process	2/113	208/18670	0.359342	0.539984	0.491731	10206/6041	2
BP	GO:0030098	lymphocyte differentiation	3/113	353/18670	0.360664	0.541005	0.492661	3688/861/101	3
BP	GO:0008154	actin polymerization or depolymerization	2/113	209/18670	0.361525	0.541005	0.492661	274/2039	2
BP	GO:0051216	cartilage development	2/113	209/18670	0.361525	0.541005	0.492661	340706/5915	2
BP	GO:0090132	epithelium migration	3/113	354/18670	0.362316	0.541005	0.492661	3688/3791/9839	3
BP	GO:0043367	CD4-positive, alpha-beta T cell differentiation	1/113	74/18670	0.362454	0.541005	0.492661	861	1
BP	GO:0043507	positive regulation of JUN kinase activity	1/113	74/18670	0.362454	0.541005	0.492661	9839	1
BP	GO:0072395	signal transduction involved in cell cycle checkpoint	1/113	74/18670	0.362454	0.541005	0.492661	4848	1
BP	GO:0086001	cardiac muscle cell action potential	1/113	74/18670	0.362454	0.541005	0.492661	274	1
BP	GO:1900076	regulation of cellular response to insulin stimulus	1/113	74/18670	0.362454	0.541005	0.492661	340706	1
BP	GO:1903036	positive regulation of response to wounding	1/113	74/18670	0.362454	0.541005	0.492661	2039	1
BP	GO:0007163	establishment or maintenance of cell polarity	2/113	210/18670	0.363705	0.542144	0.493698	5908/4649	2
BP	GO:0097529	myeloid leukocyte migration	2/113	210/18670	0.363705	0.542144	0.493698	683/101	2
BP	GO:1903531	negative regulation of secretion by cell	2/113	211/18670	0.365882	0.544231	0.495598	5908/308	2
BP	GO:0001707	mesoderm formation	1/113	75/18670	0.366328	0.544231	0.495598	3688	1
BP	GO:0002479	antigen processing and presentation of exogenous peptide antigen via MHC class I, TAP-dependent	1/113	75/18670	0.366328	0.544231	0.495598	5707	1
BP	GO:0043242	negative regulation of protein complex disassembly	1/113	75/18670	0.366328	0.544231	0.495598	2039	1
BP	GO:1902117	positive regulation of organelle assembly	1/113	75/18670	0.366328	0.544231	0.495598	4848	1
BP	GO:0006888	ER to Golgi vesicle-mediated transport	2/113	212/18670	0.368056	0.546433	0.497604	6396/22872	2
BP	GO:0019674	NAD metabolic process	1/113	76/18670	0.370179	0.5471	0.498211	683	1
BP	GO:0030500	regulation of bone mineralization	1/113	76/18670	0.370179	0.5471	0.498211	162466	1
BP	GO:0042278	purine nucleoside metabolic process	1/113	76/18670	0.370179	0.5471	0.498211	2593	1
BP	GO:0046785	microtubule polymerization	1/113	76/18670	0.370179	0.5471	0.498211	85378	1
BP	GO:0060411	cardiac septum morphogenesis	1/113	76/18670	0.370179	0.5471	0.498211	5915	1
BP	GO:0061045	negative regulation of wound healing	1/113	76/18670	0.370179	0.5471	0.498211	308	1
BP	GO:1902749	regulation of cell cycle G2/M phase transition	2/113	213/18670	0.370228	0.5471	0.498211	5707/79621	2
BP	GO:0001666	response to hypoxia	3/113	359/18670	0.370567	0.547239	0.498338	5707/54890/101	3
BP	GO:0006936	muscle contraction	3/113	360/18670	0.372215	0.547523	0.498597	4660/274/2593	3
BP	GO:0090130	tissue migration	3/113	360/18670	0.372215	0.547523	0.498597	3688/3791/9839	3
BP	GO:0015893	drug transport	2/113	214/18670	0.372396	0.547523	0.498597	148281/83959	2
BP	GO:1903050	regulation of proteolysis involved in cellular protein catabolic process	2/113	214/18670	0.372396	0.547523	0.498597	64326/144165	2
BP	GO:2001020	regulation of response to DNA damage stimulus	2/113	214/18670	0.372396	0.547523	0.498597	79621/55611	2
BP	GO:0010948	negative regulation of cell cycle process	3/113	361/18670	0.373863	0.547523	0.498597	5707/4848/5925	3
BP	GO:0000288	nuclear-transcribed mRNA catabolic process, deadenylation-dependent decay	1/113	77/18670	0.374006	0.547523	0.498597	4848	1
BP	GO:0031397	negative regulation of protein ubiquitination	1/113	77/18670	0.374006	0.547523	0.498597	55611	1
BP	GO:0032481	positive regulation of type I interferon production	1/113	77/18670	0.374006	0.547523	0.498597	29110	1
BP	GO:0048332	mesoderm morphogenesis	1/113	77/18670	0.374006	0.547523	0.498597	3688	1
BP	GO:0051937	catecholamine transport	1/113	77/18670	0.374006	0.547523	0.498597	148281	1
BP	GO:0061418	regulation of transcription from RNA polymerase II promoter in response to hypoxia	1/113	77/18670	0.374006	0.547523	0.498597	5707	1
BP	GO:2000779	regulation of double-strand break repair	1/113	77/18670	0.374006	0.547523	0.498597	55611	1
BP	GO:0019935	cyclic-nucleotide-mediated signaling	2/113	215/18670	0.374562	0.547523	0.498597	2692/111	2
BP	GO:0070374	positive regulation of ERK1 and ERK2 cascade	2/113	215/18670	0.374562	0.547523	0.498597	5908/3791	2
BP	GO:0018108	peptidyl-tyrosine phosphorylation	3/113	363/18670	0.377155	0.547523	0.498597	3791/683/2039	3
BP	GO:0045862	positive regulation of proteolysis	3/113	363/18670	0.377155	0.547523	0.498597	64326/144165/101	3
BP	GO:0006487	protein N-linked glycosylation	1/113	78/18670	0.377811	0.547523	0.498597	440138	1
BP	GO:0008306	associative learning	1/113	78/18670	0.377811	0.547523	0.498597	3688	1
BP	GO:0008589	regulation of smoothened signaling pathway	1/113	78/18670	0.377811	0.547523	0.498597	5925	1
BP	GO:0010827	regulation of glucose transmembrane transport	1/113	78/18670	0.377811	0.547523	0.498597	6041	1
BP	GO:0021954	central nervous system neuron development	1/113	78/18670	0.377811	0.547523	0.498597	9839	1
BP	GO:0030433	ubiquitin-dependent ERAD pathway	1/113	78/18670	0.377811	0.547523	0.498597	10206	1
BP	GO:0032413	negative regulation of ion transmembrane transporter activity	1/113	78/18670	0.377811	0.547523	0.498597	283518	1
BP	GO:0042246	tissue regeneration	1/113	78/18670	0.377811	0.547523	0.498597	55909	1
BP	GO:1903313	positive regulation of mRNA metabolic process	1/113	78/18670	0.377811	0.547523	0.498597	26528	1
BP	GO:2000300	regulation of synaptic vesicle exocytosis	1/113	78/18670	0.377811	0.547523	0.498597	5908	1
BP	GO:0017157	regulation of exocytosis	2/113	217/18670	0.378884	0.547523	0.498597	148281/5908	2
BP	GO:0036294	cellular response to decreased oxygen levels	2/113	217/18670	0.378884	0.547523	0.498597	5707/101	2
BP	GO:0043624	cellular protein complex disassembly	2/113	217/18670	0.378884	0.547523	0.498597	344148/2039	2
BP	GO:0050920	regulation of chemotaxis	2/113	217/18670	0.378884	0.547523	0.498597	3791/683	2
BP	GO:0071804	cellular potassium ion transport	2/113	217/18670	0.378884	0.547523	0.498597	274/283518	2
BP	GO:0071805	potassium ion transmembrane transport	2/113	217/18670	0.378884	0.547523	0.498597	274/283518	2
BP	GO:0032102	negative regulation of response to external stimulus	3/113	365/18670	0.380444	0.547523	0.498597	308/5925/81858	3
BP	GO:0032271	regulation of protein polymerization	2/113	218/18670	0.381041	0.547523	0.498597	274/2039	2
BP	GO:0050807	regulation of synapse organization	2/113	218/18670	0.381041	0.547523	0.498597	26280/1607	2
BP	GO:1903039	positive regulation of leukocyte cell-cell adhesion	2/113	218/18670	0.381041	0.547523	0.498597	861/101	2
BP	GO:0001570	vasculogenesis	1/113	79/18670	0.381592	0.547523	0.498597	3791	1
BP	GO:0003151	outflow tract morphogenesis	1/113	79/18670	0.381592	0.547523	0.498597	5915	1
BP	GO:0006110	regulation of glycolytic process	1/113	79/18670	0.381592	0.547523	0.498597	6396	1
BP	GO:0006446	regulation of translational initiation	1/113	79/18670	0.381592	0.547523	0.498597	9669	1
BP	GO:0042590	antigen processing and presentation of exogenous peptide antigen via MHC class I	1/113	79/18670	0.381592	0.547523	0.498597	5707	1
BP	GO:0043536	positive regulation of blood vessel endothelial cell migration	1/113	79/18670	0.381592	0.547523	0.498597	3791	1
BP	GO:0045652	regulation of megakaryocyte differentiation	1/113	79/18670	0.381592	0.547523	0.498597	861	1
BP	GO:0006520	cellular amino acid metabolic process	3/113	366/18670	0.382088	0.547528	0.498601	3376/5707/2593	3
BP	GO:0018212	peptidyl-tyrosine modification	3/113	366/18670	0.382088	0.547528	0.498601	3791/683/2039	3
BP	GO:0022617	extracellular matrix disassembly	1/113	80/18670	0.385351	0.551493	0.502212	101	1
BP	GO:0033045	regulation of sister chromatid segregation	1/113	80/18670	0.385351	0.551493	0.502212	5925	1
BP	GO:0007188	adenylate cyclase-modulating G protein-coupled receptor signaling pathway	2/113	221/18670	0.387493	0.552927	0.503517	2692/111	2
BP	GO:0032535	regulation of cellular component size	3/113	370/18670	0.388651	0.552927	0.503517	274/57521/2039	3
BP	GO:0036293	response to decreased oxygen levels	3/113	370/18670	0.388651	0.552927	0.503517	5707/54890/101	3
BP	GO:0014032	neural crest cell development	1/113	81/18670	0.389087	0.552927	0.503517	9839	1
BP	GO:0021766	hippocampus development	1/113	81/18670	0.389087	0.552927	0.503517	9839	1
BP	GO:0030811	regulation of nucleotide catabolic process	1/113	81/18670	0.389087	0.552927	0.503517	6396	1
BP	GO:0031145	anaphase-promoting complex-dependent catabolic process	1/113	81/18670	0.389087	0.552927	0.503517	5707	1
BP	GO:0033238	regulation of cellular amine metabolic process	1/113	81/18670	0.389087	0.552927	0.503517	5707	1
BP	GO:0048708	astrocyte differentiation	1/113	81/18670	0.389087	0.552927	0.503517	274	1
BP	GO:1903533	regulation of protein targeting	1/113	81/18670	0.389087	0.552927	0.503517	2039	1
BP	GO:2001021	negative regulation of response to DNA damage stimulus	1/113	81/18670	0.389087	0.552927	0.503517	55611	1
BP	GO:0043903	regulation of symbiosis, encompassing mutualism through parasitism	2/113	222/18670	0.389637	0.553354	0.503906	10206/6041	2
BP	GO:0045666	positive regulation of neuron differentiation	3/113	371/18670	0.39029	0.553928	0.504429	5915/23654/9839	3
BP	GO:0045137	development of primary sexual characteristics	2/113	223/18670	0.391777	0.55466	0.505095	117154/4201	2
BP	GO:0006855	drug transmembrane transport	1/113	82/18670	0.392801	0.55466	0.505095	83959	1
BP	GO:0030279	negative regulation of ossification	1/113	82/18670	0.392801	0.55466	0.505095	6497	1
BP	GO:0034502	protein localization to chromosome	1/113	82/18670	0.392801	0.55466	0.505095	5925	1
BP	GO:0051279	regulation of release of sequestered calcium ion into cytosol	1/113	82/18670	0.392801	0.55466	0.505095	196541	1
BP	GO:0055117	regulation of cardiac muscle contraction	1/113	82/18670	0.392801	0.55466	0.505095	274	1
BP	GO:0071158	positive regulation of cell cycle arrest	1/113	82/18670	0.392801	0.55466	0.505095	4848	1
BP	GO:0090049	regulation of cell migration involved in sprouting angiogenesis	1/113	82/18670	0.392801	0.55466	0.505095	3791	1
BP	GO:0030595	leukocyte chemotaxis	2/113	224/18670	0.393915	0.55588	0.506206	683/101	2
BP	GO:0001649	osteoblast differentiation	2/113	225/18670	0.396049	0.556691	0.506945	6497/3376	2
BP	GO:0006970	response to osmotic stress	1/113	83/18670	0.396492	0.556691	0.506945	60676	1
BP	GO:0008652	cellular amino acid biosynthetic process	1/113	83/18670	0.396492	0.556691	0.506945	2593	1
BP	GO:0046470	phosphatidylcholine metabolic process	1/113	83/18670	0.396492	0.556691	0.506945	162466	1
BP	GO:0098659	inorganic cation import across plasma membrane	1/113	83/18670	0.396492	0.556691	0.506945	23516	1
BP	GO:0099587	inorganic ion import across plasma membrane	1/113	83/18670	0.396492	0.556691	0.506945	23516	1
BP	GO:1901879	regulation of protein depolymerization	1/113	83/18670	0.396492	0.556691	0.506945	2039	1
BP	GO:2000106	regulation of leukocyte apoptotic process	1/113	83/18670	0.396492	0.556691	0.506945	101	1
BP	GO:0046889	positive regulation of lipid biosynthetic process	1/113	84/18670	0.400161	0.560279	0.510212	57406	1
BP	GO:0051453	regulation of intracellular pH	1/113	84/18670	0.400161	0.560279	0.510212	83959	1
BP	GO:1902803	regulation of synaptic vesicle transport	1/113	84/18670	0.400161	0.560279	0.510212	5908	1
BP	GO:0001894	tissue homeostasis	2/113	227/18670	0.400307	0.560279	0.510212	5925/101	2
BP	GO:0050803	regulation of synapse structure or activity	2/113	227/18670	0.400307	0.560279	0.510212	26280/1607	2
BP	GO:0050678	regulation of epithelial cell proliferation	3/113	378/18670	0.40173	0.561916	0.511703	3791/5925/57521	3
BP	GO:0009798	axis specification	1/113	85/18670	0.403808	0.563406	0.51306	6497	1
BP	GO:0014031	mesenchymal cell development	1/113	85/18670	0.403808	0.563406	0.51306	9839	1
BP	GO:0045682	regulation of epidermis development	1/113	85/18670	0.403808	0.563406	0.51306	861	1
BP	GO:0048864	stem cell development	1/113	85/18670	0.403808	0.563406	0.51306	9839	1
BP	GO:0034249	negative regulation of cellular amide metabolic process	2/113	229/18670	0.404552	0.56409	0.513683	4848/274	2
BP	GO:0002696	positive regulation of leukocyte activation	3/113	380/18670	0.404988	0.564344	0.513914	683/861/101	3
BP	GO:0042058	regulation of epidermal growth factor receptor signaling pathway	1/113	86/18670	0.407433	0.567396	0.516693	30011	1
BP	GO:1903320	regulation of protein modification by small protein conjugation or removal	2/113	231/18670	0.408782	0.568918	0.51808	144165/55611	2
BP	GO:0042445	hormone metabolic process	2/113	232/18670	0.410892	0.569916	0.518988	223/2692	2
BP	GO:0014068	positive regulation of phosphatidylinositol 3-kinase signaling	1/113	87/18670	0.411036	0.569916	0.518988	3791	1
BP	GO:0030317	flagellated sperm motility	1/113	87/18670	0.411036	0.569916	0.518988	308	1
BP	GO:0045844	positive regulation of striated muscle tissue development	1/113	87/18670	0.411036	0.569916	0.518988	2817	1
BP	GO:0048636	positive regulation of muscle organ development	1/113	87/18670	0.411036	0.569916	0.518988	2817	1
BP	GO:0097722	sperm motility	1/113	87/18670	0.411036	0.569916	0.518988	308	1
BP	GO:0051271	negative regulation of cellular component movement	3/113	384/18670	0.411489	0.570188	0.519236	57406/57522/274	3
BP	GO:0048738	cardiac muscle tissue development	2/113	233/18670	0.412998	0.570259	0.519301	3688/5915	2
BP	GO:0009791	post-embryonic development	1/113	88/18670	0.414618	0.570259	0.519301	2016	1
BP	GO:0034103	regulation of tissue remodeling	1/113	88/18670	0.414618	0.570259	0.519301	101	1
BP	GO:0043470	regulation of carbohydrate catabolic process	1/113	88/18670	0.414618	0.570259	0.519301	6396	1
BP	GO:0043506	regulation of JUN kinase activity	1/113	88/18670	0.414618	0.570259	0.519301	9839	1
BP	GO:0097194	execution phase of apoptosis	1/113	88/18670	0.414618	0.570259	0.519301	81858	1
BP	GO:1901863	positive regulation of muscle tissue development	1/113	88/18670	0.414618	0.570259	0.519301	2817	1
BP	GO:1902476	chloride transmembrane transport	1/113	88/18670	0.414618	0.570259	0.519301	1184	1
BP	GO:1903321	negative regulation of protein modification by small protein conjugation or removal	1/113	88/18670	0.414618	0.570259	0.519301	55611	1
BP	GO:1903557	positive regulation of tumor necrosis factor superfamily cytokine production	1/113	88/18670	0.414618	0.570259	0.519301	101	1
BP	GO:1904035	regulation of epithelial cell apoptotic process	1/113	88/18670	0.414618	0.570259	0.519301	3791	1
BP	GO:2000177	regulation of neural precursor cell proliferation	1/113	88/18670	0.414618	0.570259	0.519301	2016	1
BP	GO:0071453	cellular response to oxygen levels	2/113	234/18670	0.415101	0.570571	0.519585	5707/101	2
BP	GO:0006469	negative regulation of protein kinase activity	2/113	235/18670	0.417199	0.572324	0.521181	5925/57521	2
BP	GO:0046777	protein autophosphorylation	2/113	235/18670	0.417199	0.572324	0.521181	3791/5527	2
BP	GO:0032970	regulation of actin filament-based process	3/113	388/18670	0.417969	0.572324	0.521181	274/683/2039	3
BP	GO:0007193	adenylate cyclase-inhibiting G protein-coupled receptor signaling pathway	1/113	89/18670	0.418177	0.572324	0.521181	111	1
BP	GO:0032410	negative regulation of transporter activity	1/113	89/18670	0.418177	0.572324	0.521181	283518	1
BP	GO:0061053	somite development	1/113	89/18670	0.418177	0.572324	0.521181	9839	1
BP	GO:0097306	cellular response to alcohol	1/113	89/18670	0.418177	0.572324	0.521181	111	1
BP	GO:0045787	positive regulation of cell cycle	3/113	389/18670	0.419586	0.573899	0.522615	4848/5925/57521	3
BP	GO:0014033	neural crest cell differentiation	1/113	90/18670	0.421716	0.574691	0.523337	9839	1
BP	GO:0015844	monoamine transport	1/113	90/18670	0.421716	0.574691	0.523337	148281	1
BP	GO:0030641	regulation of cellular pH	1/113	90/18670	0.421716	0.574691	0.523337	83959	1
BP	GO:0046849	bone remodeling	1/113	90/18670	0.421716	0.574691	0.523337	101	1
BP	GO:0051304	chromosome separation	1/113	90/18670	0.421716	0.574691	0.523337	5925	1
BP	GO:1903035	negative regulation of response to wounding	1/113	90/18670	0.421716	0.574691	0.523337	308	1
BP	GO:0051048	negative regulation of secretion	2/113	238/18670	0.423473	0.576733	0.525196	5908/308	2
BP	GO:0001578	microtubule bundle formation	1/113	91/18670	0.425233	0.578155	0.526491	344148	1
BP	GO:0051899	membrane depolarization	1/113	91/18670	0.425233	0.578155	0.526491	3791	1
BP	GO:0031348	negative regulation of defense response	2/113	239/18670	0.425557	0.578155	0.526491	5925/81858	2
BP	GO:0051402	neuron apoptotic process	2/113	239/18670	0.425557	0.578155	0.526491	5925/101	2
BP	GO:0006813	potassium ion transport	2/113	240/18670	0.427637	0.579578	0.527787	274/283518	2
BP	GO:0030217	T cell differentiation	2/113	240/18670	0.427637	0.579578	0.527787	861/101	2
BP	GO:0010959	regulation of metal ion transport	3/113	394/18670	0.427647	0.579578	0.527787	274/196541/283518	3
BP	GO:0070482	response to oxygen levels	3/113	394/18670	0.427647	0.579578	0.527787	5707/54890/101	3
BP	GO:0035710	CD4-positive, alpha-beta T cell activation	1/113	92/18670	0.428729	0.58069	0.528799	861	1
BP	GO:0042593	glucose homeostasis	2/113	241/18670	0.429713	0.581669	0.529691	2692/111	2
BP	GO:0040013	negative regulation of locomotion	3/113	396/18670	0.430861	0.582869	0.530783	57406/57522/10206	3
BP	GO:0033500	carbohydrate homeostasis	2/113	242/18670	0.431785	0.582911	0.530822	2692/111	2
BP	GO:0007589	body fluid secretion	1/113	93/18670	0.432203	0.582911	0.530822	2692	1
BP	GO:0010972	negative regulation of G2/M transition of mitotic cell cycle	1/113	93/18670	0.432203	0.582911	0.530822	5707	1
BP	GO:0046634	regulation of alpha-beta T cell activation	1/113	93/18670	0.432203	0.582911	0.530822	861	1
BP	GO:1901184	regulation of ERBB signaling pathway	1/113	93/18670	0.432203	0.582911	0.530822	30011	1
BP	GO:0018205	peptidyl-lysine modification	3/113	397/18670	0.432466	0.582912	0.530823	11107/196541/63976	3
BP	GO:0009266	response to temperature stimulus	2/113	243/18670	0.433853	0.584364	0.532145	6396/57521	2
BP	GO:0001503	ossification	3/113	398/18670	0.434069	0.584364	0.532145	6497/3376/162466	3
BP	GO:0006029	proteoglycan metabolic process	1/113	94/18670	0.435657	0.585439	0.533124	2817	1
BP	GO:0051289	protein homotetramerization	1/113	94/18670	0.435657	0.585439	0.533124	223	1
BP	GO:0070167	regulation of biomineral tissue development	1/113	94/18670	0.435657	0.585439	0.533124	162466	1
BP	GO:0031146	SCF-dependent proteasomal ubiquitin-dependent protein catabolic process	1/113	95/18670	0.43909	0.587921	0.535384	5707	1
BP	GO:0042100	B cell proliferation	1/113	95/18670	0.43909	0.587921	0.535384	683	1
BP	GO:0045069	regulation of viral genome replication	1/113	95/18670	0.43909	0.587921	0.535384	6041	1
BP	GO:0051196	regulation of coenzyme metabolic process	1/113	95/18670	0.43909	0.587921	0.535384	6396	1
BP	GO:0051952	regulation of amine transport	1/113	95/18670	0.43909	0.587921	0.535384	148281	1
BP	GO:1903076	regulation of protein localization to plasma membrane	1/113	95/18670	0.43909	0.587921	0.535384	3688	1
BP	GO:0022407	regulation of cell-cell adhesion	3/113	403/18670	0.44206	0.588944	0.536316	861/2039/101	3
BP	GO:1903362	regulation of cellular protein catabolic process	2/113	247/18670	0.442086	0.588944	0.536316	64326/144165	2
BP	GO:0030219	megakaryocyte differentiation	1/113	96/18670	0.442502	0.588944	0.536316	861	1
BP	GO:0048010	vascular endothelial growth factor receptor signaling pathway	1/113	96/18670	0.442502	0.588944	0.536316	3791	1
BP	GO:0090277	positive regulation of peptide hormone secretion	1/113	96/18670	0.442502	0.588944	0.536316	2692	1
BP	GO:0097327	response to antineoplastic agent	1/113	96/18670	0.442502	0.588944	0.536316	196541	1
BP	GO:0098876	vesicle-mediated transport to the plasma membrane	1/113	96/18670	0.442502	0.588944	0.536316	23233	1
BP	GO:1990823	response to leukemia inhibitory factor	1/113	96/18670	0.442502	0.588944	0.536316	11107	1
BP	GO:1990830	cellular response to leukemia inhibitory factor	1/113	96/18670	0.442502	0.588944	0.536316	11107	1
BP	GO:2001169	regulation of ATP biosynthetic process	1/113	96/18670	0.442502	0.588944	0.536316	6396	1
BP	GO:0042180	cellular ketone metabolic process	2/113	248/18670	0.444134	0.590409	0.53765	5707/56997	2
BP	GO:0046434	organophosphate catabolic process	2/113	248/18670	0.444134	0.590409	0.53765	57406/6396	2
BP	GO:0001657	ureteric bud development	1/113	97/18670	0.445894	0.590655	0.537874	5915	1
BP	GO:0006942	regulation of striated muscle contraction	1/113	97/18670	0.445894	0.590655	0.537874	274	1
BP	GO:0044773	mitotic DNA damage checkpoint	1/113	97/18670	0.445894	0.590655	0.537874	4848	1
BP	GO:0090630	activation of GTPase activity	1/113	97/18670	0.445894	0.590655	0.537874	9882	1
BP	GO:0120162	positive regulation of cold-induced thermogenesis	1/113	97/18670	0.445894	0.590655	0.537874	63976	1
BP	GO:0006352	DNA-templated transcription, initiation	2/113	249/18670	0.446178	0.590655	0.537874	5915/892	2
BP	GO:0071560	cellular response to transforming growth factor beta stimulus	2/113	249/18670	0.446178	0.590655	0.537874	6497/63976	2
BP	GO:0010951	negative regulation of endopeptidase activity	2/113	250/18670	0.448218	0.591573	0.53871	274/647174	2
BP	GO:0001824	blastocyst development	1/113	98/18670	0.449265	0.591573	0.53871	4848	1
BP	GO:0006885	regulation of pH	1/113	98/18670	0.449265	0.591573	0.53871	83959	1
BP	GO:0009119	ribonucleoside metabolic process	1/113	98/18670	0.449265	0.591573	0.53871	2593	1
BP	GO:0048024	regulation of mRNA splicing, via spliceosome	1/113	98/18670	0.449265	0.591573	0.53871	26528	1
BP	GO:0050848	regulation of calcium-mediated signaling	1/113	98/18670	0.449265	0.591573	0.53871	683	1
BP	GO:0072163	mesonephric epithelium development	1/113	98/18670	0.449265	0.591573	0.53871	5915	1
BP	GO:0072164	mesonephric tubule development	1/113	98/18670	0.449265	0.591573	0.53871	5915	1
BP	GO:0099175	regulation of postsynapse organization	1/113	98/18670	0.449265	0.591573	0.53871	1607	1
BP	GO:0050808	synapse organization	3/113	408/18670	0.450009	0.592173	0.539257	26280/1607/23654	3
BP	GO:0045637	regulation of myeloid cell differentiation	2/113	251/18670	0.450254	0.592173	0.539257	861/5925	2
BP	GO:0001708	cell fate specification	1/113	99/18670	0.452616	0.594577	0.541445	3688	1
BP	GO:0030838	positive regulation of actin filament polymerization	1/113	99/18670	0.452616	0.594577	0.541445	274	1
BP	GO:2000027	regulation of animal organ morphogenesis	2/113	253/18670	0.454313	0.595785	0.542545	5707/144165	2
BP	GO:0002181	cytoplasmic translation	1/113	100/18670	0.455947	0.595785	0.542545	6142	1
BP	GO:0034446	substrate adhesion-dependent cell spreading	1/113	100/18670	0.455947	0.595785	0.542545	2039	1
BP	GO:0035282	segmentation	1/113	100/18670	0.455947	0.595785	0.542545	9839	1
BP	GO:0036503	ERAD pathway	1/113	100/18670	0.455947	0.595785	0.542545	10206	1
BP	GO:0060840	artery development	1/113	100/18670	0.455947	0.595785	0.542545	144165	1
BP	GO:0061640	cytoskeleton-dependent cytokinesis	1/113	100/18670	0.455947	0.595785	0.542545	55909	1
BP	GO:0070498	interleukin-1-mediated signaling pathway	1/113	100/18670	0.455947	0.595785	0.542545	5707	1
BP	GO:2001023	regulation of response to drug	1/113	100/18670	0.455947	0.595785	0.542545	148281	1
BP	GO:0051924	regulation of calcium ion transport	2/113	254/18670	0.456336	0.595943	0.54269	274/196541	2
BP	GO:0071559	response to transforming growth factor beta	2/113	255/18670	0.458355	0.597254	0.543883	6497/63976	2
BP	GO:0002027	regulation of heart rate	1/113	101/18670	0.459257	0.597254	0.543883	274	1
BP	GO:0016073	snRNA metabolic process	1/113	101/18670	0.459257	0.597254	0.543883	26512	1
BP	GO:0031532	actin cytoskeleton reorganization	1/113	101/18670	0.459257	0.597254	0.543883	2039	1
BP	GO:0046545	development of primary female sexual characteristics	1/113	101/18670	0.459257	0.597254	0.543883	117154	1
BP	GO:0046632	alpha-beta T cell differentiation	1/113	101/18670	0.459257	0.597254	0.543883	861	1
BP	GO:0050830	defense response to Gram-positive bacterium	1/113	101/18670	0.459257	0.597254	0.543883	29110	1
BP	GO:0046486	glycerolipid metabolic process	3/113	414/18670	0.459488	0.597254	0.543883	57406/1607/162466	3
BP	GO:0007187	G protein-coupled receptor signaling pathway, coupled to cyclic nucleotide second messenger	2/113	256/18670	0.46037	0.5975	0.544107	2692/111	2
BP	GO:0050730	regulation of peptidyl-tyrosine phosphorylation	2/113	256/18670	0.46037	0.5975	0.544107	683/2039	2
BP	GO:0033673	negative regulation of kinase activity	2/113	257/18670	0.46238	0.5975	0.544107	5925/57521	2
BP	GO:0000079	regulation of cyclin-dependent protein serine/threonine kinase activity	1/113	102/18670	0.462548	0.5975	0.544107	892	1
BP	GO:0001823	mesonephros development	1/113	102/18670	0.462548	0.5975	0.544107	5915	1
BP	GO:0010522	regulation of calcium ion transport into cytosol	1/113	102/18670	0.462548	0.5975	0.544107	196541	1
BP	GO:0015837	amine transport	1/113	102/18670	0.462548	0.5975	0.544107	148281	1
BP	GO:0021549	cerebellum development	1/113	102/18670	0.462548	0.5975	0.544107	8455	1
BP	GO:0035335	peptidyl-tyrosine dephosphorylation	1/113	102/18670	0.462548	0.5975	0.544107	5787	1
BP	GO:0001558	regulation of cell growth	3/113	416/18670	0.462633	0.5975	0.544107	5925/57521/60676	3
BP	GO:0030099	myeloid cell differentiation	3/113	416/18670	0.462633	0.5975	0.544107	861/5925/2039	3
BP	GO:0043406	positive regulation of MAP kinase activity	2/113	258/18670	0.464386	0.599416	0.545852	9839/101	2
BP	GO:0018958	phenol-containing compound metabolic process	1/113	103/18670	0.465819	0.600221	0.546585	9839	1
BP	GO:0051983	regulation of chromosome segregation	1/113	103/18670	0.465819	0.600221	0.546585	5925	1
BP	GO:1902106	negative regulation of leukocyte differentiation	1/113	103/18670	0.465819	0.600221	0.546585	861	1
BP	GO:0090257	regulation of muscle system process	2/113	259/18670	0.466388	0.600606	0.546936	4660/274	2
BP	GO:0009100	glycoprotein metabolic process	3/113	419/18670	0.467335	0.601478	0.54773	10206/440138/2817	3
BP	GO:0001523	retinoid metabolic process	1/113	104/18670	0.46907	0.601969	0.548177	2817	1
BP	GO:0014812	muscle cell migration	1/113	104/18670	0.46907	0.601969	0.548177	55909	1
BP	GO:0030593	neutrophil chemotaxis	1/113	104/18670	0.46907	0.601969	0.548177	683	1
BP	GO:0046928	regulation of neurotransmitter secretion	1/113	104/18670	0.46907	0.601969	0.548177	5908	1
BP	GO:0071887	leukocyte apoptotic process	1/113	104/18670	0.46907	0.601969	0.548177	101	1
BP	GO:0009108	coenzyme biosynthetic process	2/113	261/18670	0.470378	0.602604	0.548755	6396/56997	2
BP	GO:0051091	positive regulation of DNA-binding transcription factor activity	2/113	261/18670	0.470378	0.602604	0.548755	10206/101	2
BP	GO:0110053	regulation of actin filament organization	2/113	261/18670	0.470378	0.602604	0.548755	274/2039	2
BP	GO:0006614	SRP-dependent cotranslational protein targeting to membrane	1/113	105/18670	0.472301	0.60376	0.549808	6142	1
BP	GO:1902750	negative regulation of cell cycle G2/M phase transition	1/113	105/18670	0.472301	0.60376	0.549808	5707	1
BP	GO:0010466	negative regulation of peptidase activity	2/113	262/18670	0.472366	0.60376	0.549808	274/647174	2
BP	GO:0034504	protein localization to nucleus	2/113	262/18670	0.472366	0.60376	0.549808	144165/3839	2
BP	GO:0006417	regulation of translation	3/113	424/18670	0.475133	0.606041	0.551885	4848/27303/9669	3
BP	GO:0042136	neurotransmitter biosynthetic process	1/113	106/18670	0.475513	0.606041	0.551885	223	1
BP	GO:0044774	mitotic DNA integrity checkpoint	1/113	106/18670	0.475513	0.606041	0.551885	4848	1
BP	GO:0051963	regulation of synapse assembly	1/113	106/18670	0.475513	0.606041	0.551885	26280	1
BP	GO:1904029	regulation of cyclin-dependent protein kinase activity	1/113	106/18670	0.475513	0.606041	0.551885	892	1
BP	GO:0030330	DNA damage response, signal transduction by p53 class mediator	1/113	107/18670	0.478706	0.609063	0.554637	4848	1
BP	GO:0050905	neuromuscular process	1/113	107/18670	0.478706	0.609063	0.554637	111	1
BP	GO:0098781	ncRNA transcription	1/113	107/18670	0.478706	0.609063	0.554637	26512	1
BP	GO:0006821	chloride transport	1/113	108/18670	0.481879	0.610655	0.556087	1184	1
BP	GO:0015696	ammonium transport	1/113	108/18670	0.481879	0.610655	0.556087	148281	1
BP	GO:0030004	cellular monovalent inorganic cation homeostasis	1/113	108/18670	0.481879	0.610655	0.556087	83959	1
BP	GO:0032526	response to retinoic acid	1/113	108/18670	0.481879	0.610655	0.556087	5915	1
BP	GO:0046916	cellular transition metal ion homeostasis	1/113	108/18670	0.481879	0.610655	0.556087	23516	1
BP	GO:0051225	spindle assembly	1/113	108/18670	0.481879	0.610655	0.556087	85378	1
BP	GO:1904659	glucose transmembrane transport	1/113	108/18670	0.481879	0.610655	0.556087	6041	1
BP	GO:0001933	negative regulation of protein phosphorylation	3/113	429/18670	0.48288	0.611575	0.556925	5925/57521/2039	3
BP	GO:0031334	positive regulation of protein complex assembly	2/113	268/18670	0.484204	0.612903	0.558134	4848/274	2
BP	GO:0006613	cotranslational protein targeting to membrane	1/113	109/18670	0.485033	0.613254	0.558454	6142	1
BP	GO:0021761	limbic system development	1/113	109/18670	0.485033	0.613254	0.558454	9839	1
BP	GO:0051090	regulation of DNA-binding transcription factor activity	3/113	432/18670	0.487503	0.61512	0.560153	5925/10206/101	3
BP	GO:0007548	sex differentiation	2/113	270/18670	0.488114	0.61512	0.560153	117154/4201	2
BP	GO:0045927	positive regulation of growth	2/113	270/18670	0.488114	0.61512	0.560153	2692/57521	2
BP	GO:0006024	glycosaminoglycan biosynthetic process	1/113	110/18670	0.488169	0.61512	0.560153	2817	1
BP	GO:0016101	diterpenoid metabolic process	1/113	110/18670	0.488169	0.61512	0.560153	2817	1
BP	GO:0098739	import across plasma membrane	1/113	110/18670	0.488169	0.61512	0.560153	23516	1
BP	GO:0006816	calcium ion transport	3/113	434/18670	0.490574	0.616949	0.561819	274/308/196541	3
BP	GO:0048732	gland development	3/113	434/18670	0.490574	0.616949	0.561819	3219/2692/5915	3
BP	GO:0050673	epithelial cell proliferation	3/113	434/18670	0.490574	0.616949	0.561819	3791/5925/57521	3
BP	GO:0022037	metencephalon development	1/113	111/18670	0.491285	0.616949	0.561819	8455	1
BP	GO:0031623	receptor internalization	1/113	111/18670	0.491285	0.616949	0.561819	3688	1
BP	GO:0072676	lymphocyte migration	1/113	111/18670	0.491285	0.616949	0.561819	101	1
BP	GO:0046651	lymphocyte proliferation	2/113	272/18670	0.492006	0.617353	0.562186	29110/683	2
BP	GO:0043542	endothelial cell migration	2/113	273/18670	0.493945	0.617353	0.562186	3688/3791	2
BP	GO:0061448	connective tissue development	2/113	273/18670	0.493945	0.617353	0.562186	340706/5915	2
BP	GO:0000041	transition metal ion transport	1/113	112/18670	0.494382	0.617353	0.562186	23516	1
BP	GO:0003279	cardiac septum development	1/113	112/18670	0.494382	0.617353	0.562186	5915	1
BP	GO:0008645	hexose transmembrane transport	1/113	112/18670	0.494382	0.617353	0.562186	6041	1
BP	GO:0050868	negative regulation of T cell activation	1/113	112/18670	0.494382	0.617353	0.562186	861	1
BP	GO:0051817	modification of morphology or physiology of other organism involved in symbiotic interaction	1/113	112/18670	0.494382	0.617353	0.562186	3839	1
BP	GO:0098693	regulation of synaptic vesicle cycle	1/113	112/18670	0.494382	0.617353	0.562186	5908	1
BP	GO:1903828	negative regulation of cellular protein localization	1/113	112/18670	0.494382	0.617353	0.562186	2039	1
BP	GO:0032943	mononuclear cell proliferation	2/113	274/18670	0.495879	0.618875	0.563572	29110/683	2
BP	GO:0002223	stimulatory C-type lectin receptor signaling pathway	1/113	113/18670	0.497461	0.619806	0.56442	5707	1
BP	GO:0043200	response to amino acid	1/113	113/18670	0.497461	0.619806	0.56442	57521	1
BP	GO:0043244	regulation of protein complex disassembly	1/113	113/18670	0.497461	0.619806	0.56442	2039	1
BP	GO:0002688	regulation of leukocyte chemotaxis	1/113	114/18670	0.500521	0.621529	0.565989	683	1
BP	GO:0008543	fibroblast growth factor receptor signaling pathway	1/113	114/18670	0.500521	0.621529	0.565989	2817	1
BP	GO:0015749	monosaccharide transmembrane transport	1/113	114/18670	0.500521	0.621529	0.565989	6041	1
BP	GO:0030282	bone mineralization	1/113	114/18670	0.500521	0.621529	0.565989	162466	1
BP	GO:0042035	regulation of cytokine biosynthetic process	1/113	114/18670	0.500521	0.621529	0.565989	29110	1
BP	GO:0042752	regulation of circadian rhythm	1/113	114/18670	0.500521	0.621529	0.565989	2692	1
BP	GO:0006023	aminoglycan biosynthetic process	1/113	115/18670	0.503563	0.623565	0.567844	2817	1
BP	GO:0006096	glycolytic process	1/113	115/18670	0.503563	0.623565	0.567844	6396	1
BP	GO:0032963	collagen metabolic process	1/113	115/18670	0.503563	0.623565	0.567844	3688	1
BP	GO:0046660	female sex differentiation	1/113	115/18670	0.503563	0.623565	0.567844	117154	1
BP	GO:1904375	regulation of protein localization to cell periphery	1/113	115/18670	0.503563	0.623565	0.567844	3688	1
BP	GO:0002220	innate immune response activating cell surface receptor signaling pathway	1/113	116/18670	0.506586	0.62522	0.569351	5707	1
BP	GO:0006304	DNA modification	1/113	116/18670	0.506586	0.62522	0.569351	54890	1
BP	GO:0006757	ATP generation from ADP	1/113	116/18670	0.506586	0.62522	0.569351	6396	1
BP	GO:0021987	cerebral cortex development	1/113	116/18670	0.506586	0.62522	0.569351	2016	1
BP	GO:0034219	carbohydrate transmembrane transport	1/113	116/18670	0.506586	0.62522	0.569351	6041	1
BP	GO:0070252	actin-mediated cell contraction	1/113	116/18670	0.506586	0.62522	0.569351	274	1
BP	GO:0009152	purine ribonucleotide biosynthetic process	2/113	280/18670	0.507387	0.625862	0.569935	6396/111	2
BP	GO:0010976	positive regulation of neuron projection development	2/113	281/18670	0.509289	0.626842	0.570827	23654/9839	2
BP	GO:0010822	positive regulation of mitochondrion organization	1/113	117/18670	0.509591	0.626842	0.570827	3791	1
BP	GO:0031398	positive regulation of protein ubiquitination	1/113	117/18670	0.509591	0.626842	0.570827	144165	1
BP	GO:0043666	regulation of phosphoprotein phosphatase activity	1/113	117/18670	0.509591	0.626842	0.570827	5527	1
BP	GO:1900371	regulation of purine nucleotide biosynthetic process	1/113	117/18670	0.509591	0.626842	0.570827	6396	1
BP	GO:0007265	Ras protein signal transduction	3/113	448/18670	0.511819	0.628888	0.57269	3688/5908/5925	3
BP	GO:0009314	response to radiation	3/113	448/18670	0.511819	0.628888	0.57269	64326/3688/10206	3
BP	GO:0030808	regulation of nucleotide biosynthetic process	1/113	118/18670	0.512578	0.629124	0.572906	6396	1
BP	GO:0045047	protein targeting to ER	1/113	118/18670	0.512578	0.629124	0.572906	6142	1
BP	GO:0007173	epidermal growth factor receptor signaling pathway	1/113	119/18670	0.515547	0.631375	0.574955	30011	1
BP	GO:0016079	synaptic vesicle exocytosis	1/113	119/18670	0.515547	0.631375	0.574955	5908	1
BP	GO:0042866	pyruvate biosynthetic process	1/113	119/18670	0.515547	0.631375	0.574955	6396	1
BP	GO:0051193	regulation of cofactor metabolic process	1/113	119/18670	0.515547	0.631375	0.574955	6396	1
BP	GO:0034976	response to endoplasmic reticulum stress	2/113	285/18670	0.516848	0.632272	0.575772	10206/22872	2
BP	GO:0051348	negative regulation of transferase activity	2/113	285/18670	0.516848	0.632272	0.575772	5925/57521	2
BP	GO:0000184	nuclear-transcribed mRNA catabolic process, nonsense-mediated decay	1/113	120/18670	0.518498	0.633245	0.576658	6142	1
BP	GO:0003014	renal system process	1/113	120/18670	0.518498	0.633245	0.576658	111	1
BP	GO:0006721	terpenoid metabolic process	1/113	120/18670	0.518498	0.633245	0.576658	2817	1
BP	GO:0001704	formation of primary germ layer	1/113	121/18670	0.521431	0.635431	0.578649	3688	1
BP	GO:0030968	endoplasmic reticulum unfolded protein response	1/113	121/18670	0.521431	0.635431	0.578649	22872	1
BP	GO:0043618	regulation of transcription from RNA polymerase II promoter in response to stress	1/113	121/18670	0.521431	0.635431	0.578649	5707	1
BP	GO:0048675	axon extension	1/113	121/18670	0.521431	0.635431	0.578649	3688	1
BP	GO:0002793	positive regulation of peptide secretion	2/113	288/18670	0.522467	0.635997	0.579164	2692/101	2
BP	GO:0098656	anion transmembrane transport	2/113	288/18670	0.522467	0.635997	0.579164	1184/83959	2
BP	GO:0006282	regulation of DNA repair	1/113	122/18670	0.524346	0.636543	0.579661	55611	1
BP	GO:0019079	viral genome replication	1/113	122/18670	0.524346	0.636543	0.579661	6041	1
BP	GO:0072599	establishment of protein localization to endoplasmic reticulum	1/113	122/18670	0.524346	0.636543	0.579661	6142	1
BP	GO:1903578	regulation of ATP metabolic process	1/113	122/18670	0.524346	0.636543	0.579661	6396	1
BP	GO:1905477	positive regulation of protein localization to membrane	1/113	122/18670	0.524346	0.636543	0.579661	3688	1
BP	GO:0006874	cellular calcium ion homeostasis	3/113	458/18670	0.526712	0.638666	0.581595	308/196541/111	3
BP	GO:0009116	nucleoside metabolic process	1/113	123/18670	0.527244	0.638666	0.581595	2593	1
BP	GO:0042089	cytokine biosynthetic process	1/113	123/18670	0.527244	0.638666	0.581595	29110	1
BP	GO:0071621	granulocyte chemotaxis	1/113	123/18670	0.527244	0.638666	0.581595	683	1
BP	GO:0071356	cellular response to tumor necrosis factor	2/113	291/18670	0.528043	0.639285	0.582159	5707/81858	2
BP	GO:0009410	response to xenobiotic stimulus	2/113	292/18670	0.529892	0.640411	0.583184	196541/5925	2
BP	GO:0007043	cell-cell junction assembly	1/113	124/18670	0.530125	0.640411	0.583184	861	1
BP	GO:0042107	cytokine metabolic process	1/113	124/18670	0.530125	0.640411	0.583184	29110	1
BP	GO:0051209	release of sequestered calcium ion into cytosol	1/113	124/18670	0.530125	0.640411	0.583184	196541	1
BP	GO:0009260	ribonucleotide biosynthetic process	2/113	293/18670	0.531736	0.642009	0.584639	6396/111	2
BP	GO:0048511	rhythmic process	2/113	295/18670	0.53541	0.644507	0.586913	2692/55068	2
BP	GO:0050768	negative regulation of neurogenesis	2/113	295/18670	0.53541	0.644507	0.586913	6497/84894	2
BP	GO:0001819	positive regulation of cytokine production	3/113	464/18670	0.535529	0.644507	0.586913	29110/861/101	3
BP	GO:0032479	regulation of type I interferon production	1/113	126/18670	0.535833	0.644507	0.586913	29110	1
BP	GO:0045667	regulation of osteoblast differentiation	1/113	126/18670	0.535833	0.644507	0.586913	6497	1
BP	GO:0046031	ADP metabolic process	1/113	126/18670	0.535833	0.644507	0.586913	6396	1
BP	GO:0048706	embryonic skeletal system development	1/113	126/18670	0.535833	0.644507	0.586913	3219	1
BP	GO:0003012	muscle system process	3/113	465/18670	0.53699	0.645549	0.587863	4660/274/2593	3
BP	GO:0035270	endocrine system development	1/113	127/18670	0.538662	0.64651	0.588738	2692	1
BP	GO:0043620	regulation of DNA-templated transcription in response to stress	1/113	127/18670	0.538662	0.64651	0.588738	5707	1
BP	GO:0045727	positive regulation of translation	1/113	127/18670	0.538662	0.64651	0.588738	27303	1
BP	GO:0070661	leukocyte proliferation	2/113	298/18670	0.540883	0.648136	0.590218	29110/683	2
BP	GO:0042326	negative regulation of phosphorylation	3/113	468/18670	0.541356	0.648136	0.590218	5925/57521/2039	3
BP	GO:0002687	positive regulation of leukocyte migration	1/113	128/18670	0.541473	0.648136	0.590218	101	1
BP	GO:0010595	positive regulation of endothelial cell migration	1/113	128/18670	0.541473	0.648136	0.590218	3791	1
BP	GO:0032606	type I interferon production	1/113	128/18670	0.541473	0.648136	0.590218	29110	1
BP	GO:0003206	cardiac chamber morphogenesis	1/113	129/18670	0.544267	0.649322	0.591299	5915	1
BP	GO:0044106	cellular amine metabolic process	1/113	129/18670	0.544267	0.649322	0.591299	5707	1
BP	GO:0050853	B cell receptor signaling pathway	1/113	129/18670	0.544267	0.649322	0.591299	861	1
BP	GO:1903038	negative regulation of leukocyte cell-cell adhesion	1/113	129/18670	0.544267	0.649322	0.591299	861	1
BP	GO:0006164	purine nucleotide biosynthetic process	2/113	300/18670	0.544508	0.649322	0.591299	6396/111	2
BP	GO:0046390	ribose phosphate biosynthetic process	2/113	300/18670	0.544508	0.649322	0.591299	6396/111	2
BP	GO:0070372	regulation of ERK1 and ERK2 cascade	2/113	300/18670	0.544508	0.649322	0.591299	5908/3791	2
BP	GO:0055074	calcium ion homeostasis	3/113	471/18670	0.5457	0.650395	0.592275	308/196541/111	3
BP	GO:0006997	nucleus organization	1/113	130/18670	0.547045	0.651067	0.592888	274	1
BP	GO:0050671	positive regulation of lymphocyte proliferation	1/113	130/18670	0.547045	0.651067	0.592888	683	1
BP	GO:0050708	regulation of protein secretion	3/113	472/18670	0.547142	0.651067	0.592888	308/111/101	3
BP	GO:0030183	B cell differentiation	1/113	131/18670	0.549806	0.652839	0.594501	3688	1
BP	GO:0032946	positive regulation of mononuclear cell proliferation	1/113	131/18670	0.549806	0.652839	0.594501	683	1
BP	GO:0046887	positive regulation of hormone secretion	1/113	131/18670	0.549806	0.652839	0.594501	2692	1
BP	GO:0055076	transition metal ion homeostasis	1/113	131/18670	0.549806	0.652839	0.594501	23516	1
BP	GO:1903037	regulation of leukocyte cell-cell adhesion	2/113	304/18670	0.551698	0.654737	0.59623	861/101	2
BP	GO:0030216	keratinocyte differentiation	2/113	305/18670	0.553483	0.656505	0.59784	861/81858	2
BP	GO:0001508	action potential	1/113	133/18670	0.555277	0.657581	0.598819	274	1
BP	GO:0007224	smoothened signaling pathway	1/113	133/18670	0.555277	0.657581	0.598819	5925	1
BP	GO:0042770	signal transduction in response to DNA damage	1/113	133/18670	0.555277	0.657581	0.598819	4848	1
BP	GO:0016311	dephosphorylation	3/113	478/18670	0.555743	0.657782	0.599002	5787/5527/162466	3
BP	GO:0006165	nucleoside diphosphate phosphorylation	1/113	134/18670	0.557988	0.659737	0.600783	6396	1
BP	GO:0032273	positive regulation of protein polymerization	1/113	134/18670	0.557988	0.659737	0.600783	274	1
BP	GO:0001889	liver development	1/113	135/18670	0.560683	0.660815	0.601765	5915	1
BP	GO:0007498	mesoderm development	1/113	135/18670	0.560683	0.660815	0.601765	3688	1
BP	GO:0043484	regulation of RNA splicing	1/113	135/18670	0.560683	0.660815	0.601765	26528	1
BP	GO:0050921	positive regulation of chemotaxis	1/113	135/18670	0.560683	0.660815	0.601765	3791	1
BP	GO:0060359	response to ammonium ion	1/113	135/18670	0.560683	0.660815	0.601765	85397	1
BP	GO:1903322	positive regulation of protein modification by small protein conjugation or removal	1/113	135/18670	0.560683	0.660815	0.601765	144165	1
BP	GO:0042113	B cell activation	2/113	310/18670	0.562335	0.662412	0.603219	3688/683	2
BP	GO:0034765	regulation of ion transmembrane transport	3/113	483/18670	0.562836	0.662651	0.603436	274/196541/283518	3
BP	GO:0046939	nucleotide phosphorylation	1/113	136/18670	0.563361	0.662918	0.60368	6396	1
BP	GO:0051249	regulation of lymphocyte activation	3/113	485/18670	0.565655	0.664244	0.604887	683/861/101	3
BP	GO:0034612	response to tumor necrosis factor	2/113	312/18670	0.565841	0.664244	0.604887	5707/81858	2
BP	GO:0050684	regulation of mRNA processing	1/113	137/18670	0.566023	0.664244	0.604887	26528	1
BP	GO:0060048	cardiac muscle contraction	1/113	137/18670	0.566023	0.664244	0.604887	274	1
BP	GO:1903670	regulation of sprouting angiogenesis	1/113	137/18670	0.566023	0.664244	0.604887	3791	1
BP	GO:0072522	purine-containing compound biosynthetic process	2/113	313/18670	0.567586	0.664244	0.604887	6396/111	2
BP	GO:1901214	regulation of neuron death	2/113	313/18670	0.567586	0.664244	0.604887	29110/101	2
BP	GO:0008584	male gonad development	1/113	138/18670	0.568669	0.664244	0.604887	4201	1
BP	GO:0009135	purine nucleoside diphosphate metabolic process	1/113	138/18670	0.568669	0.664244	0.604887	6396	1
BP	GO:0009179	purine ribonucleoside diphosphate metabolic process	1/113	138/18670	0.568669	0.664244	0.604887	6396	1
BP	GO:0009308	amine metabolic process	1/113	138/18670	0.568669	0.664244	0.604887	5707	1
BP	GO:0030048	actin filament-based movement	1/113	138/18670	0.568669	0.664244	0.604887	274	1
BP	GO:0046631	alpha-beta T cell activation	1/113	138/18670	0.568669	0.664244	0.604887	861	1
BP	GO:0061008	hepaticobiliary system development	1/113	138/18670	0.568669	0.664244	0.604887	5915	1
BP	GO:0050863	regulation of T cell activation	2/113	314/18670	0.569327	0.664524	0.605142	861/101	2
BP	GO:0051961	negative regulation of nervous system development	2/113	315/18670	0.571062	0.664524	0.605142	6497/84894	2
BP	GO:0006720	isoprenoid metabolic process	1/113	139/18670	0.571299	0.664524	0.605142	2817	1
BP	GO:0031333	negative regulation of protein complex assembly	1/113	139/18670	0.571299	0.664524	0.605142	2039	1
BP	GO:0035304	regulation of protein dephosphorylation	1/113	139/18670	0.571299	0.664524	0.605142	5527	1
BP	GO:0046546	development of primary male sexual characteristics	1/113	139/18670	0.571299	0.664524	0.605142	4201	1
BP	GO:0051588	regulation of neurotransmitter transport	1/113	139/18670	0.571299	0.664524	0.605142	5908	1
BP	GO:0070665	positive regulation of leukocyte proliferation	1/113	139/18670	0.571299	0.664524	0.605142	683	1
BP	GO:0050851	antigen receptor-mediated signaling pathway	2/113	316/18670	0.572793	0.664783	0.605378	5707/861	2
BP	GO:0009185	ribonucleoside diphosphate metabolic process	1/113	140/18670	0.573913	0.664783	0.605378	6396	1
BP	GO:0034620	cellular response to unfolded protein	1/113	140/18670	0.573913	0.664783	0.605378	22872	1
BP	GO:0035023	regulation of Rho protein signal transduction	1/113	140/18670	0.573913	0.664783	0.605378	3688	1
BP	GO:0035725	sodium ion transmembrane transport	1/113	140/18670	0.573913	0.664783	0.605378	83959	1
BP	GO:0046330	positive regulation of JNK cascade	1/113	140/18670	0.573913	0.664783	0.605378	9839	1
BP	GO:0072073	kidney epithelium development	1/113	140/18670	0.573913	0.664783	0.605378	5915	1
BP	GO:0097553	calcium ion transmembrane import into cytosol	1/113	140/18670	0.573913	0.664783	0.605378	196541	1
BP	GO:0070371	ERK1 and ERK2 cascade	2/113	317/18670	0.574518	0.665137	0.6057	5908/3791	2
BP	GO:0008286	insulin receptor signaling pathway	1/113	141/18670	0.576512	0.666751	0.60717	340706	1
BP	GO:0050709	negative regulation of protein secretion	1/113	141/18670	0.576512	0.666751	0.60717	308	1
BP	GO:0006650	glycerophospholipid metabolic process	2/113	319/18670	0.577954	0.667655	0.607993	57406/162466	2
BP	GO:0007204	positive regulation of cytosolic calcium ion concentration	2/113	319/18670	0.577954	0.667655	0.607993	196541/111	2
BP	GO:0038127	ERBB signaling pathway	1/113	142/18670	0.579094	0.667655	0.607993	30011	1
BP	GO:0050871	positive regulation of B cell activation	1/113	142/18670	0.579094	0.667655	0.607993	683	1
BP	GO:1900542	regulation of purine nucleotide metabolic process	1/113	142/18670	0.579094	0.667655	0.607993	6396	1
BP	GO:1902904	negative regulation of supramolecular fiber organization	1/113	142/18670	0.579094	0.667655	0.607993	2039	1
BP	GO:0006470	protein dephosphorylation	2/113	321/18670	0.58137	0.669573	0.60974	5787/5527	2
BP	GO:0044344	cellular response to fibroblast growth factor stimulus	1/113	143/18670	0.581662	0.669573	0.60974	2817	1
BP	GO:0048813	dendrite morphogenesis	1/113	143/18670	0.581662	0.669573	0.60974	3688	1
BP	GO:0007612	learning	1/113	145/18670	0.586749	0.67508	0.614755	3688	1
BP	GO:0006140	regulation of nucleotide metabolic process	1/113	146/18670	0.58927	0.67658	0.616121	6396	1
BP	GO:0045834	positive regulation of lipid metabolic process	1/113	146/18670	0.58927	0.67658	0.616121	57406	1
BP	GO:0051250	negative regulation of lymphocyte activation	1/113	146/18670	0.58927	0.67658	0.616121	861	1
BP	GO:0061337	cardiac conduction	1/113	146/18670	0.58927	0.67658	0.616121	274	1
BP	GO:0051188	cofactor biosynthetic process	2/113	326/18670	0.589821	0.676663	0.616196	6396/56997	2
BP	GO:0019359	nicotinamide nucleotide biosynthetic process	1/113	147/18670	0.591775	0.676663	0.616196	6396	1
BP	GO:0019363	pyridine nucleotide biosynthetic process	1/113	147/18670	0.591775	0.676663	0.616196	6396	1
BP	GO:0043524	negative regulation of neuron apoptotic process	1/113	147/18670	0.591775	0.676663	0.616196	101	1
BP	GO:0070972	protein localization to endoplasmic reticulum	1/113	147/18670	0.591775	0.676663	0.616196	6142	1
BP	GO:0071236	cellular response to antibiotic	1/113	147/18670	0.591775	0.676663	0.616196	111	1
BP	GO:0090263	positive regulation of canonical Wnt signaling pathway	1/113	147/18670	0.591775	0.676663	0.616196	5707	1
BP	GO:1901657	glycosyl compound metabolic process	1/113	147/18670	0.591775	0.676663	0.616196	2593	1
BP	GO:0016485	protein processing	2/113	328/18670	0.593167	0.677905	0.617327	745/101	2
BP	GO:0002792	negative regulation of peptide secretion	1/113	148/18670	0.594266	0.678116	0.617519	308	1
BP	GO:0008643	carbohydrate transport	1/113	148/18670	0.594266	0.678116	0.617519	6041	1
BP	GO:0051494	negative regulation of cytoskeleton organization	1/113	148/18670	0.594266	0.678116	0.617519	2039	1
BP	GO:0032984	protein-containing complex disassembly	2/113	329/18670	0.594832	0.678414	0.617791	344148/2039	2
BP	GO:0051235	maintenance of location	2/113	330/18670	0.596492	0.679894	0.619138	308/196541	2
BP	GO:0009267	cellular response to starvation	1/113	149/18670	0.596741	0.679894	0.619138	57521	1
BP	GO:0007338	single fertilization	1/113	150/18670	0.599202	0.681301	0.62042	148281	1
BP	GO:0031123	RNA 3'-end processing	1/113	150/18670	0.599202	0.681301	0.62042	26512	1
BP	GO:0071774	response to fibroblast growth factor	1/113	150/18670	0.599202	0.681301	0.62042	2817	1
BP	GO:0072525	pyridine-containing compound biosynthetic process	1/113	150/18670	0.599202	0.681301	0.62042	6396	1
BP	GO:0090150	establishment of protein localization to membrane	2/113	332/18670	0.599797	0.68163	0.620719	2039/6142	2
BP	GO:0032147	activation of protein kinase activity	2/113	333/18670	0.601442	0.683034	0.621998	111/57521	2
BP	GO:0000070	mitotic sister chromatid segregation	1/113	151/18670	0.601647	0.683034	0.621998	5925	1
BP	GO:0030336	negative regulation of cell migration	2/113	334/18670	0.603083	0.684047	0.622921	57406/57522	2
BP	GO:0001890	placenta development	1/113	152/18670	0.604078	0.684047	0.622921	26528	1
BP	GO:0016202	regulation of striated muscle tissue development	1/113	152/18670	0.604078	0.684047	0.622921	2817	1
BP	GO:0048489	synaptic vesicle transport	1/113	152/18670	0.604078	0.684047	0.622921	5908	1
BP	GO:0097480	establishment of synaptic vesicle localization	1/113	152/18670	0.604078	0.684047	0.622921	5908	1
BP	GO:0034250	positive regulation of cellular amide metabolic process	1/113	153/18670	0.606494	0.685387	0.624141	27303	1
BP	GO:0042133	neurotransmitter metabolic process	1/113	153/18670	0.606494	0.685387	0.624141	223	1
BP	GO:0050729	positive regulation of inflammatory response	1/113	153/18670	0.606494	0.685387	0.624141	101	1
BP	GO:0051017	actin filament bundle assembly	1/113	153/18670	0.606494	0.685387	0.624141	2039	1
BP	GO:0043405	regulation of MAP kinase activity	2/113	337/18670	0.607972	0.686709	0.625345	9839/101	2
BP	GO:0006090	pyruvate metabolic process	1/113	154/18670	0.608895	0.687054	0.625658	6396	1
BP	GO:0055067	monovalent inorganic cation homeostasis	1/113	154/18670	0.608895	0.687054	0.625658	83959	1
BP	GO:0010977	negative regulation of neuron projection development	1/113	155/18670	0.611282	0.688699	0.627156	84894	1
BP	GO:1901861	regulation of muscle tissue development	1/113	155/18670	0.611282	0.688699	0.627156	2817	1
BP	GO:1903707	negative regulation of hemopoiesis	1/113	155/18670	0.611282	0.688699	0.627156	861	1
BP	GO:0043535	regulation of blood vessel endothelial cell migration	1/113	156/18670	0.613654	0.689973	0.628317	3791	1
BP	GO:0045216	cell-cell junction organization	1/113	156/18670	0.613654	0.689973	0.628317	861	1
BP	GO:0048634	regulation of muscle organ development	1/113	156/18670	0.613654	0.689973	0.628317	2817	1
BP	GO:0051053	negative regulation of DNA metabolic process	1/113	156/18670	0.613654	0.689973	0.628317	55611	1
BP	GO:0061572	actin filament bundle organization	1/113	157/18670	0.616012	0.692275	0.630413	2039	1
BP	GO:0009132	nucleoside diphosphate metabolic process	1/113	158/18670	0.618356	0.693857	0.631854	6396	1
BP	GO:0016482	cytosolic transport	1/113	158/18670	0.618356	0.693857	0.631854	27252	1
BP	GO:0060402	calcium ion transport into cytosol	1/113	158/18670	0.618356	0.693857	0.631854	196541	1
BP	GO:0002673	regulation of acute inflammatory response	1/113	159/18670	0.620686	0.69612	0.633914	101	1
BP	GO:0006754	ATP biosynthetic process	1/113	160/18670	0.623001	0.697661	0.635318	6396	1
BP	GO:0030203	glycosaminoglycan metabolic process	1/113	160/18670	0.623001	0.697661	0.635318	2817	1
BP	GO:0046661	male sex differentiation	1/113	160/18670	0.623001	0.697661	0.635318	4201	1
BP	GO:0035967	cellular response to topologically incorrect protein	1/113	161/18670	0.625303	0.699886	0.637344	22872	1
BP	GO:2000146	negative regulation of cell motility	2/113	349/18670	0.627079	0.701521	0.638833	57406/57522	2
BP	GO:0007033	vacuole organization	1/113	163/18670	0.629864	0.702869	0.640061	27072	1
BP	GO:0031214	biomineral tissue development	1/113	163/18670	0.629864	0.702869	0.640061	162466	1
BP	GO:0097479	synaptic vesicle localization	1/113	163/18670	0.629864	0.702869	0.640061	5908	1
BP	GO:0099173	postsynapse organization	1/113	163/18670	0.629864	0.702869	0.640061	1607	1
BP	GO:1903555	regulation of tumor necrosis factor superfamily cytokine production	1/113	163/18670	0.629864	0.702869	0.640061	101	1
BP	GO:0007088	regulation of mitotic nuclear division	1/113	164/18670	0.632124	0.704684	0.641713	5925	1
BP	GO:0035821	modification of morphology or physiology of other organism	1/113	164/18670	0.632124	0.704684	0.641713	3839	1
BP	GO:0050680	negative regulation of epithelial cell proliferation	1/113	165/18670	0.63437	0.706834	0.643671	5925	1
BP	GO:0001505	regulation of neurotransmitter levels	2/113	354/18670	0.634827	0.706989	0.643812	223/5908	2
BP	GO:0022412	cellular process involved in reproduction in multicellular organism	2/113	357/18670	0.639416	0.711387	0.647817	3688/26528	2
[truncated: 873 more rows]
